# Supplementary material for: Pleiotropic roles of LAMMER kinase, Lkh1 in stress responses and virulence of Cryptococcus neoformans
Source: Front Cell Infect Microbiol. 2024 May 7;14:1369301. doi: 10.3389/fcimb.2024.1369301 (PMC11106425; doi:10.3389/fcimb.2024.1369301)
Supplement: Supplementary file 4 [file Table_3.xlsx]

## Sheet: LKH1_transcriptome_analysis_dat
Supplementary Table 3	Transcriptome profiles of WT and lkh1∆ mutants were analyzed under basal and rapamycin treatment conditions.
Gene_ID	Chrom	Start	End	Strand	Description	gene_biotype	Protein_ID	locus_tag	H99_rapl_1hr/H99_basal.fc	H99_rapl_1hr/H99_basal.baseMean	H99_rapl_1hr/H99_basal.lfcSE	H99_rapl_1hr/H99_basal.stat	H99_rapl_1hr/H99_basal.raw.pval	H99_rapl_1hr/H99_basal.bh.pval	lkhl_basal/H99_basal.fc	lkhl_basal/H99_basal.baseMean	lkhl_basal/H99_basal.lfcSE	lkhl_basal/H99_basal.stat	lkhl_basal/H99_basal.raw.pval	lkhl_basal/H99_basal.bh.pval	lkhl_rap/H99_basal.fc	lkhl_rap/H99_basal.baseMean	lkhl_rap/H99_basal.lfcSE	lkhl_rap/H99_basal.stat	lkhl_rap/H99_basal.raw.pval	lkhl_rap/H99_basal.bh.pval	H99_rapl_1hr/lkhl_basal.fc	H99_rapl_1hr/lkhl_basal.baseMean	H99_rapl_1hr/lkhl_basal.lfcSE	H99_rapl_1hr/lkhl_basal.stat	H99_rapl_1hr/lkhl_basal.raw.pval	H99_rapl_1hr/lkhl_basal.bh.pval	lkhl_rap/lkhl_basal.fc	lkhl_rap/lkhl_basal.baseMean	lkhl_rap/lkhl_basal.lfcSE	lkhl_rap/lkhl_basal.stat	lkhl_rap/lkhl_basal.raw.pval	lkhl_rap/lkhl_basal.bh.pval	lkhl_rap/H99_rapl_1hr.fc	lkhl_rap/H99_rapl_1hr.baseMean	lkhl_rap/H99_rapl_1hr.lfcSE	lkhl_rap/H99_rapl_1hr.stat	lkhl_rap/H99_rapl_1hr.raw.pval	lkhl_rap/H99_rapl_1hr.bh.pval	H99_rapl_1hr.mean	H99_basal.mean	lkhl_basal.mean	lkhl_rap.mean	N_H99_basal_3
23889599	chr13	360090	361224	-	hypothetical protein	protein_coding	XP_012053461.1	CNAG_06388	-79.1105	184.622	1.29539	-4.86789	1.12795e-06	0.000220369	1.38722	184.622	1.23321	0.382895	0.701797	0.903687	-62.2279	184.622	1.29005	-4.61957	3.84544e-06	0.000246108	-109.743	184.622	1.29516	-5.23334	1.66476e-07	5.66656e-06	-86.3235	184.622	1.28982	-4.98648	6.14888e-07	0.000268091	1.2713	184.622	1.34939	0.256641	0.797456	0.936872	1.9529	8.2559	8.72811	2.28564	8.40804
23889513	chr13	123800	124834	+	hypothetical protein	protein_coding	XP_012053393.1	CNAG_06298	-46.1271	571.117	1.21543	-4.54781	5.4206e-06	0.000726785	1.45088	571.117	1.20291	0.446358	0.655339	0.884082	-78.0273	571.117	1.2276	-5.12047	3.04775e-07	2.91248e-05	-66.9248	571.117	1.21534	-4.98994	6.0397e-07	1.58347e-05	-113.208	571.117	1.22751	-5.55825	2.7249e-08	3.49657e-05	-1.69157	571.117	1.23979	-0.61169	0.540743	0.810345	4.31539	9.84422	10.3811	3.55407	9.96729
23889436	chr12	628402	629079	+	hypothetical protein	protein_coding	XP_012053204.1	CNAG_06207	-37.8281	525.818	1.23636	-4.23936	2.24154e-05	0.00201679	1.57531	525.818	1.22483	0.535286	0.592452	0.856544	-50.1385	525.818	1.24267	-4.54493	5.49539e-06	0.000333355	-59.5908	525.818	1.23624	-4.77013	1.84112e-06	3.80747e-05	-78.9835	525.818	1.24255	-5.07302	3.91548e-07	0.000195103	-1.32543	525.818	1.25392	-0.324152	0.745823	0.913478	4.40575	9.64795	10.3036	3.99852	9.82613
23887476	chr2	1437443	1438814	-	hypothetical protein	protein_coding	XP_012047622.1	CNAG_04027	-24.1386	230.915	1.25614	-3.65667	0.000255513	0.0100414	2.09763	230.915	1.23611	0.864612	0.387252	0.733297	-22.9158	230.915	1.25823	-3.59098	0.000329436	0.0083874	-50.6338	230.915	1.25564	-4.50926	6.50534e-06	0.000109407	-48.0688	230.915	1.25774	-4.44213	8.90743e-06	0.00252631	1.05336	230.915	1.27742	0.0587131	0.953181	0.985643	3.58719	8.18103	9.24975	3.6608	8.48273
23889512	chr13	122507	123538	-	hypothetical protein	protein_coding	XP_012053392.1	CNAG_06297	-16.9325	185.254	1.29993	-3.13995	0.00168974	0.0339837	1.29028	185.254	1.2876	0.285558	0.775217	0.929415	-18.9755	185.254	1.30384	-3.25658	0.00112763	0.0209212	-21.8476	185.254	1.29975	-3.42327	0.000618723	0.00469253	-24.4837	185.254	1.30367	-3.53906	0.000401553	0.0256994	-1.12066	185.254	1.31584	-0.124899	0.900603	0.967746	4.18715	8.26914	8.63685	4.02117	8.54772
23889159	chr7	1093091	1095590	+	hypothetical protein	protein_coding	XP_012050596.1	CNAG_05874	-16.0607	130.096	1.18691	-3.3747	0.000738975	0.019435	1.27831	130.096	1.16887	0.303066	0.76184	0.924552	-26.2976	130.096	1.20391	-3.91795	8.93046e-05	0.00303897	-20.5306	130.096	1.18664	-3.67398	0.000238803	0.00219773	-33.6166	130.096	1.20365	-4.21311	2.51874e-05	0.00439268	-1.63739	130.096	1.22118	-0.582553	0.560194	0.819133	3.76634	7.77352	8.12781	3.04532	7.97241
23886254	chr3	1005930	1007798	+	hypothetical protein	protein_coding	XP_012048069.1	CNAG_02691	-14.7334	750.303	1.12291	-3.45621	0.000547827	0.0161467	1.81941	750.303	1.119	0.771645	0.440325	0.771398	-6.33931	750.303	1.12087	-2.37702	0.017453	0.135582	-26.8061	750.303	1.12278	-4.22568	2.38221e-05	0.000322187	-11.5338	750.303	1.12073	-3.14776	0.00164524	0.0613754	2.32414	750.303	1.12464	1.08185	0.279318	0.617989	6.06357	9.94492	10.8084	7.28035	10.3801
23891748	chr8	952914	953908	+	hypothetical RNA	ncRNA	.	CNAG_12770	-12.2041	268.488	0.672567	-5.36644	8.03075e-08	3.30113e-05	-1.21821	268.488	0.663476	-0.429196	0.667781	0.890715	-14.6773	268.488	0.676616	-5.72778	1.01753e-08	1.65243e-06	-10.018	268.488	0.672806	-4.94129	7.76088e-07	1.92373e-05	-12.0482	268.488	0.676854	-5.30506	1.12637e-07	7.85757e-05	-1.20265	268.488	0.685768	-0.388208	0.697862	0.893427	5.47947	9.08979	8.80529	5.21323	9.13628
23884260	chr1	1176314	1177299	+	hypothetical protein	protein_coding	XP_012046318.1	CNAG_00454	-11.0857	56.8707	1.2943	-2.68147	0.00732991	0.0843803	1.74333	56.8707	1.26222	0.635268	0.525254	0.821136	-11.9109	56.8707	1.30263	-2.74384	0.00607251	0.0702907	-19.3262	56.8707	1.29287	-3.30465	0.000950935	0.00648605	-20.7647	56.8707	1.30121	-3.36308	0.000770784	0.0409241	-1.07443	56.8707	1.33235	-0.0777406	0.938034	0.980778	2.81316	6.28531	7.08689	2.70354	6.64199
23885170	chr11	20524	23387	-	nitric oxide dioxygenase	protein_coding	XP_012052541.1	CNAG_01464	-10.0371	1782.86	0.953114	-3.49095	0.000481313	0.0152371	3.13993	1782.86	0.951155	1.73551	0.0826513	0.379077	-4.12213	1782.86	0.952051	-2.1463	0.0318488	0.194909	-31.5158	1782.86	0.952959	-5.22373	1.7535e-07	5.8194e-06	-12.9432	1782.86	0.951896	-3.88081	0.00010411	0.0117664	2.43493	1782.86	0.953853	1.34599	0.178305	0.501959	7.30841	10.6358	12.2865	8.59241	11.1693
23892059	chr12	625965	627568	-	hypothetical RNA	ncRNA	.	CNAG_13083	-8.82858	46.835	0.768274	-4.08992	4.31513e-05	0.00320727	1.64066	46.835	0.714017	1.00037	0.317134	0.675107	-3.71592	46.835	0.738587	-2.56398	0.0103481	0.0975408	-14.4847	46.835	0.765496	-5.03786	4.70769e-07	1.31852e-05	-6.09657	46.835	0.735697	-3.54493	0.000392713	0.0253663	2.37588	46.835	0.788463	1.58341	0.113327	0.400492	2.80631	5.95393	6.66806	4.05872	6.25153
23886264	chr3	968153	970487	-	hypothetical protein	protein_coding	XP_012047934.1	CNAG_02701	-8.35604	1050.02	1.11866	-2.73794	0.0061826	0.0757646	2.07296	1050.02	1.11686	0.941654	0.34637	0.700638	-2.90012	1050.02	1.11751	-1.37459	0.169259	0.483674	-17.3218	1050.02	1.11853	-3.67851	0.000234603	0.00216468	-6.01183	1050.02	1.11737	-2.31597	0.02056	0.206059	2.88128	1050.02	1.11918	1.36414	0.172525	0.493251	7.15033	10.2135	11.2652	8.67743	10.748
23884025	chr1	439694	441378	-	alternative oxidase, mitochondrial	protein_coding	XP_012046575.1	CNAG_00162	-8.13552	1806.25	1.16488	-2.59618	0.00942654	0.0997093	2.43436	1806.25	1.16385	1.10284	0.270096	0.637854	-9.33947	1806.25	1.16524	-2.76625	0.00567059	0.0672756	-19.8048	1806.25	1.16479	-3.69833	0.000217022	0.00202877	-22.7357	1806.25	1.16515	-3.86806	0.000109705	0.0117739	-1.14799	1806.25	1.16618	-0.170734	0.864433	0.956689	7.9209	10.9452	12.2288	7.72201	11.352
23890658	chr10	320658	322059	+	hypothetical protein	protein_coding	XP_012051947.1;XP_012052313.1;XP_012052314.1	CNAG_07845	-6.87007	40.671	1.27247	-2.18498	0.0288903	0.198345	2.34364	40.671	1.23763	0.992826	0.320795	0.679169	-6.82881	40.671	1.27818	-2.16843	0.0301263	0.187979	-16.101	40.671	1.26899	-3.15926	0.00158172	0.00991398	-16.0043	40.671	1.27471	-3.13826	0.00169955	0.0624004	1.00604	40.671	1.30857	0.00664149	0.994701	0.998135	2.70351	5.48388	6.71224	2.71452	5.89119
23890565	chr8	1219423	1221679	+	alcohol dehydrogenase, propanol-preferring	protein_coding	XP_012050990.1	CNAG_07745	-6.76375	1737.09	1.19534	-2.30714	0.021047	0.164477	1.73124	1737.09	1.19467	0.662783	0.507469	0.809443	-8.57418	1737.09	1.1957	-2.59263	0.00952456	0.0930579	-11.7097	1737.09	1.19529	-2.96967	0.00298117	0.0160667	-14.844	1737.09	1.19565	-3.25498	0.00113402	0.050388	-1.26767	1737.09	1.19632	-0.286023	0.77486	0.927388	8.42165	11.1796	11.9714	8.07969	11.5332
23885479	chr11	965133	966160	+	hypothetical protein	protein_coding	XP_012052768.1	CNAG_01803	-6.70844	44.2022	0.840139	-3.26848	0.00108127	0.024995	2.0373	44.2022	0.796552	1.28888	0.197439	0.561295	-6.19471	44.2022	0.843456	-3.11935	0.0018125	0.0294047	-13.6671	44.2022	0.83619	-4.5117	6.43104e-06	0.000108671	-12.6205	44.2022	0.839523	-4.35687	1.31933e-05	0.00306788	1.08293	44.2022	0.880987	0.130469	0.896196	0.965986	2.9717	5.72301	6.74981	3.09153	5.9449
23891574	chr6	1176601	1177040	+	hypothetical RNA	ncRNA	.	CNAG_12593	-6.44218	13.9118	0.788723	-3.40747	0.000655684	0.0181521	1.43505	13.9118	0.674527	0.77254	0.439795	0.770873	-10.0998	13.9118	0.881793	-3.78349	0.000154646	0.00469047	-9.24483	13.9118	0.782527	-4.10037	4.12496e-05	0.000513922	-14.4937	13.9118	0.876255	-4.40209	1.07215e-05	0.00268439	-1.56776	13.9118	0.966913	-0.670903	0.502282	0.78157	1.66582	4.3724	4.89257	1.04161	4.40956
23888172	chr10	384712	385775	+	hypothetical protein	protein_coding	XP_012052210.1	CNAG_04793	-6.17044	8.61555	0.788513	-3.32952	0.000869947	0.0214896	1.56702	8.61555	0.562714	1.15161	0.249481	0.617864	-2.31763	8.61555	0.652253	-1.85917	0.0630028	0.287544	-9.66923	8.61555	0.77421	-4.22805	2.35725e-05	0.000319419	-3.63178	8.61555	0.634888	-2.93072	0.00338179	0.0892377	2.66239	8.61555	0.84154	1.67874	0.0932037	0.36202	0.815404	3.45208	4.09809	2.21182	3.40783
23884337	chr1	1371805	1374646	-	membrane transporter	protein_coding	XP_012046790.1	CNAG_00539	-5.95694	477.065	0.996925	-2.58251	0.00980842	0.10271	1.81621	477.065	0.99406	0.866077	0.386448	0.733297	-2.83301	477.065	0.995489	-1.50915	0.131262	0.429695	-10.8191	477.065	0.996658	-3.44702	0.000566799	0.00435443	-5.14535	477.065	0.995221	-2.37462	0.0175671	0.194185	2.10268	477.065	0.998083	1.07429	0.282692	0.620707	6.58492	9.15948	10.0204	7.65702	9.64465
23890070	chr3	1504567	1508432	-	hypothetical protein	protein_coding	XP_012048347.1	CNAG_06916	-5.94176	111.239	0.669531	-3.83984	0.000123116	0.00634188	1.37644	111.239	0.653382	0.705475	0.480515	0.798682	-2.00636	111.239	0.658117	-1.52645	0.126898	0.422954	-8.17849	111.239	0.668614	-4.5345	5.7739e-06	9.94564e-05	-2.76164	111.239	0.657184	-2.23001	0.025747	0.229095	2.96146	111.239	0.673243	2.32652	0.019991	0.152412	4.62502	7.19223	7.65286	6.18555	6.49498
23884759	chr5	1436571	1438559	+	chromatin binding protein	protein_coding	XP_012049255.1	CNAG_01013	-5.55696	203.71	1.24248	-1.99142	0.0464351	0.257104	3.32418	203.71	1.23516	1.40305	0.160602	0.522556	-8.60444	203.71	1.24869	-2.48667	0.0128946	0.112151	-18.4723	203.71	1.24137	-3.38923	0.000700901	0.00516171	-28.6027	203.71	1.24759	-3.87794	0.000105344	0.0117664	-1.54841	203.71	1.25483	-0.502684	0.615187	0.853359	4.98779	7.46239	9.19528	4.35979	7.90996
23886527	chr3	272655	274027	-	ADP-ribose pyrophosphatase	protein_coding	XP_012048260.1	CNAG_02986	-5.4327	529.778	1.15007	-2.12306	0.0337491	0.214675	-1.14139	529.778	1.14893	-0.166057	0.868112	0.956159	-6.68325	529.778	1.15072	-2.38159	0.017238	0.13436	-4.75973	529.778	1.15013	-1.95707	0.0503393	0.14097	-5.85538	529.778	1.15078	-2.21568	0.0267131	0.233815	-1.23019	529.778	1.15192	-0.259465	0.795277	0.936047	7.46348	9.90531	9.71454	7.16488	10.3023
23890334	chr2	1526096	1526722	-	hypothetical protein	protein_coding	XP_012047764.1	CNAG_07492	-5.16165	16.0398	1.07226	-2.20826	0.027226	0.191732	1.38834	16.0398	1.0155	0.466138	0.641116	0.877463	-3.51291	16.0398	1.0583	-1.71282	0.0867464	0.345807	-7.16615	16.0398	1.06842	-2.65926	0.00783126	0.0339912	-4.87713	16.0398	1.0544	-2.16808	0.0301522	0.246591	1.46934	16.0398	1.10917	0.500523	0.616707	0.854279	2.10716	4.48601	4.95847	2.66667	4.81508
23884259	chr1	1174973	1176070	+	mitochondrial protein	protein_coding	XP_012046727.1	CNAG_00453	-4.9856	728.402	0.667236	-3.47368	0.000513368	0.0158842	1.94017	728.402	0.664874	1.43814	0.150394	0.512296	-3.75743	728.402	0.666904	-2.8636	0.00418858	0.0538113	-9.67292	728.402	0.666946	-4.90887	9.16028e-07	2.20902e-05	-7.29005	728.402	0.666613	-4.29924	1.71386e-05	0.0033427	1.32687	728.402	0.668969	0.609927	0.54191	0.81072	7.42218	9.74015	10.6963	7.83031	10.1024
23887121	chr2	426118	430153	+	NET1-associated nuclear protein 1 (U3 small nucleolar RNA-associated protein 17)	protein_coding	XP_012047160.1;XP_012047361.1	CNAG_03645	-4.89486	499.985	0.353906	-6.47422	9.53003e-11	1.62916e-07	1.32818	499.985	0.348535	1.17479	0.24008	0.608355	-1.88557	499.985	0.350295	-2.61208	0.00899935	0.0898133	-6.50126	499.985	0.353559	-7.63868	2.19463e-14	5.38364e-12	-2.50438	499.985	0.349944	-3.78475	0.000153862	0.0145046	2.59596	499.985	0.355294	3.8736	0.00010724	0.00363024	7.06111	9.35061	9.76017	8.43623	8.76679
23887289	chr2	953814	955508	+	hypothetical protein	protein_coding	XP_012047241.1;XP_012047479.1;XP_012047480.1	CNAG_03830	-4.57571	3.60233	1.08988	-2.01307	0.0441076	NA	-1.16756	3.60233	0.837782	-0.266773	0.789644	NA	1.4611	3.60233	0.783831	0.697922	0.485226	NA	-3.91903	3.60233	1.10534	-1.78271	0.0746331	0.186834	1.70592	3.60233	0.805188	0.956982	0.338577	NA	6.68556	3.60233	1.06503	2.57369	0.0100621	NA	-0.17564	2.01148	1.7974	2.58882	1.73482
23888048	chr10	754385	756982	-	pyruvate decarboxylase	protein_coding	XP_012052124.1	CNAG_04659	-4.49873	2191.51	1.05568	-2.05509	0.0398702	0.238315	2.14735	2191.51	1.05521	1.04488	0.29608	0.659022	-4.22983	2191.51	1.05573	-1.97077	0.0487505	0.248277	-9.66038	2191.51	1.05561	-3.09971	0.00193713	0.0116779	-9.08294	2191.51	1.05566	-3.01533	0.00256703	0.0763197	1.06357	2191.51	1.05613	0.0841943	0.932902	0.979624	9.07771	11.2473	12.3498	9.1668	11.6712
23891214	chr3	217360	218331	+	hypothetical RNA	ncRNA	.	CNAG_12229	-4.49654	18.9184	0.566781	-3.82655	0.000129954	0.00639952	-1.51193	18.9184	0.526831	-1.13203	0.257622	0.624886	-11.1166	18.9184	0.674733	-5.14965	2.60967e-07	2.56409e-05	-2.97404	18.9184	0.575621	-2.7317	0.00630079	0.0287148	-7.35259	18.9184	0.682175	-4.21923	2.45141e-05	0.00438488	-2.47225	18.9184	0.713479	-1.83022	0.0672166	0.306673	3.08356	5.25889	4.66613	1.81467	5.00835
23890260	chr5	281653	284758	+	nucleolar GTP-binding protein 2	protein_coding	XP_012048928.1	CNAG_07413	-4.40922	588.531	0.623373	-3.43377	0.000595238	0.0169966	1.34864	588.531	0.620982	0.694868	0.487138	0.802427	-1.54506	588.531	0.621609	-1.00973	0.312623	0.646514	-5.94643	588.531	0.623188	-4.1272	3.67205e-05	0.000463173	-2.08372	588.531	0.621423	-1.70441	0.0883048	0.390925	2.85376	588.531	0.623813	2.42519	0.0153003	0.127674	7.37266	9.51278	9.9442	8.88485	8.97831
23889670	chr13	554622	557265	+	nucleolar GTP-binding protein	protein_coding	XP_012053516.1	CNAG_06468	-4.3435	306.026	0.480548	-4.40926	1.03725e-05	0.00114399	1.16233	306.026	0.475263	0.456618	0.647946	0.879391	-1.59454	306.026	0.476606	-1.41237	0.157842	0.471283	-5.04856	306.026	0.480334	-4.86301	1.15613e-06	2.61102e-05	-1.85338	306.026	0.476391	-1.86854	0.061687	0.333434	2.72398	306.026	0.481663	3.00151	0.00268647	0.0391248	6.54656	8.66303	8.87993	7.9896	8.11265
23888159	chr10	432714	434384	+	S-adenosylmethionine-dependent methyltransferase	protein_coding	XP_012051963.1	CNAG_04777	-4.27911	55.2371	0.443201	-4.73218	2.22117e-06	0.000361627	1.34274	55.2371	0.4056	1.04827	0.294512	0.658395	-1.24616	55.2371	0.41217	-0.770288	0.441129	0.75155	-5.74573	55.2371	0.440323	-5.72873	1.01188e-08	5.06938e-07	-1.67327	55.2371	0.409074	-1.81549	0.0694484	0.352748	3.43383	55.2371	0.446382	3.98721	6.6855e-05	0.00260548	3.93483	6.03132	6.45547	5.71403	5.57617
23891887	chr10	477475	479770	-	hypothetical RNA	ncRNA	.	CNAG_12910	-4.22668	11.4101	0.71397	-2.91262	0.00358408	0.0548304	-1.03824	11.4101	0.62806	-0.0862071	0.931302	0.982969	-1.49514	11.4101	0.643605	-0.901617	0.367261	0.696198	-4.07099	11.4101	0.715926	-2.82904	0.00466882	0.0227649	-1.44007	11.4101	0.645774	-0.814746	0.415218	0.731085	2.82694	11.4101	0.729602	2.05487	0.0398912	0.227408	1.90384	4.00356	3.94212	3.39065	3.93644
23886118	chr6	145564	147960	-	ATP-dependent RNA helicase DBP3	protein_coding	XP_012050187.1	CNAG_02502	-4.21497	413.163	0.547795	-3.78887	0.000151335	0.00694515	1.29097	413.163	0.544265	0.676976	0.498421	0.80465	-1.64096	413.163	0.545334	-1.31029	0.190098	0.510049	-5.4414	413.163	0.547544	-4.46353	8.06215e-06	0.000131245	-2.11844	413.163	0.545082	-1.98686	0.0469384	0.297875	2.56859	413.163	0.548606	2.48079	0.013109	0.115904	6.96639	9.04097	9.40935	8.32587	8.59766
23891562	chr6	963924	968347	+	hypothetical RNA	ncRNA	.	CNAG_12580	-4.07147	15.8233	0.853881	-2.37217	0.0176839	0.148277	1.31972	15.8233	0.801426	0.499404	0.617495	0.866819	-4.18688	15.8233	0.8663	-2.38471	0.0170925	0.133609	-5.37322	15.8233	0.849782	-2.8546	0.00430913	0.0213923	-5.52552	15.8233	0.86226	-2.86005	0.00423571	0.10154	-1.02834	15.8233	0.911219	-0.0442518	0.964704	0.989818	2.45918	4.49518	4.89442	2.45956	4.71194
23890218	chr1	1229596	1231498	-	nucleolin	protein_coding	XP_012047054.1	CNAG_07362	-4.04438	1500.98	0.522637	-3.85721	0.00011469	0.00607944	2.15814	1500.98	0.521071	2.12983	0.0331858	0.230582	1.15779	1500.98	0.521277	0.405486	0.68512	0.892845	-8.72835	1500.98	0.522368	-5.98373	2.18088e-09	1.32605e-07	-1.86402	1500.98	0.521008	-1.72439	0.0846376	0.384064	4.68253	1500.98	0.522574	4.26215	2.02469e-05	0.000984029	8.34624	10.3616	11.4714	10.5729	9.98515
23886156	chr6	41507	43077	-	fructosamine kinase	protein_coding	XP_012050222.1	CNAG_02542	-4.039	635.571	1.1136	-1.80854	0.0705218	0.321915	1.71448	635.571	1.11248	0.699129	0.484471	0.801335	-8.88393	635.571	1.1157	-2.82442	0.0047366	0.0590045	-6.92477	635.571	1.11345	-2.50731	0.0121653	0.0481334	-15.2313	635.571	1.11555	-3.52202	0.00042828	0.0266757	-2.19954	635.571	1.11666	-1.01839	0.308491	0.645356	7.67737	9.6915	10.4693	6.5405	10.0813
23889158	chr7	1090700	1092866	-	hypothetical protein	protein_coding	XP_012050595.1	CNAG_05873	-3.92887	48.7257	0.708985	-2.78443	0.00536227	0.0702436	1.62249	48.7257	0.686101	1.01764	0.308847	0.67038	-3.54228	48.7257	0.710275	-2.56898	0.0101999	0.0967247	-6.37454	48.7257	0.706017	-3.78507	0.000153667	0.00153538	-5.7473	48.7257	0.707312	-3.56686	0.000361282	0.0242337	1.10914	48.7257	0.729531	0.204839	0.837698	0.948153	3.96864	5.94749	6.64632	4.11803	6.21043
23887100	chr2	372659	374842	-	pescadillo	protein_coding	XP_012047347.1	CNAG_03624	-3.9285	1061.4	0.514632	-3.8357	0.000125205	0.00634188	1.43186	1061.4	0.51318	1.00917	0.312893	0.67321	-1.57982	1061.4	0.513655	-1.28444	0.198989	0.520881	-5.62504	1061.4	0.514481	-4.84345	1.27602e-06	2.80174e-05	-2.26207	1061.4	0.513504	-2.29335	0.0218278	0.208327	2.48668	1061.4	0.514955	2.5521	0.0107074	0.102433	8.34725	10.3209	10.8387	9.66087	9.8549
23887276	chr2	916772	918093	+	cell growth-regulating nucleolar protein	protein_coding	XP_012047471.1	CNAG_03817	-3.91893	208.55	0.555264	-3.54869	0.000387146	0.0131055	1.52762	208.55	0.548215	1.11505	0.264829	0.632038	-1.75048	208.55	0.551059	-1.46582	0.142697	0.447998	-5.98665	208.55	0.554426	-4.65661	3.21452e-06	6.1639e-05	-2.67408	208.55	0.550215	-2.57907	0.00990673	0.148303	2.23877	208.55	0.557238	2.08655	0.0369285	0.217763	5.98982	7.95859	8.56964	7.14928	7.70833
23887198	chr2	628265	630825	+	ribosomal RNA methyltransferase Nop2	protein_coding	XP_012047416.1	CNAG_03724	-3.90517	727.544	0.538733	-3.64817	0.000264119	0.0102616	1.57571	727.544	0.536537	1.22266	0.22146	0.589341	-1.41234	727.544	0.537161	-0.927252	0.353796	0.686531	-6.15341	727.544	0.538455	-4.86834	1.12538e-06	2.56601e-05	-2.22543	727.544	0.536883	-2.1496	0.0315869	0.250969	2.76504	727.544	0.539077	2.72188	0.00649122	0.0740267	7.71841	9.68324	10.3392	9.18485	9.27729
23889674	chr13	565215	568678	+	nucleolar protein 4	protein_coding	XP_012053518.1	CNAG_06472	-3.88756	343.99	0.524509	-3.73466	0.000187965	0.00813485	1.45436	343.99	0.520179	1.03884	0.298881	0.662056	-1.72762	343.99	0.521872	-1.51145	0.130674	0.428609	-5.6539	343.99	0.524036	-4.76923	1.84934e-06	3.8134e-05	-2.51257	343.99	0.521396	-2.54924	0.0107958	0.153943	2.25025	343.99	0.525717	2.22569	0.0260348	0.179291	6.75019	8.70804	9.24839	7.91836	8.38867
23886188	chr3	1322636	1324702	-	oxidoreductase	protein_coding	XP_012048029.1	CNAG_02577	-3.85603	187.11	0.551357	-3.53149	0.000413222	0.0137166	1.67182	187.11	0.543655	1.36377	0.17264	0.537613	-3.06481	187.11	0.550642	-2.93439	0.00334201	0.0450278	-6.44659	187.11	0.550282	-4.88574	1.03043e-06	2.41929e-05	-5.12382	187.11	0.549565	-4.28924	1.79283e-05	0.00338021	1.25816	187.11	0.557186	0.594622	0.552096	0.815713	5.89753	7.84388	8.58552	6.22754	8.09487
23889505	chr13	105079	108827	+	high-affinity glucose transporter SNF3	protein_coding	XP_012053278.1;XP_012053382.1	CNAG_06290	-3.85501	169.492	1.20445	-1.61628	0.106033	0.403481	1.04522	169.492	1.20195	0.0530822	0.957666	0.988258	-8.09662	169.492	1.20952	-2.49465	0.0126081	0.110495	-4.02932	169.492	1.20443	-1.66928	0.0950621	0.221366	-8.46273	169.492	1.2095	-2.54744	0.0108517	0.153943	-2.10028	169.492	1.21198	-0.883335	0.377055	0.700489	6.17817	8.12522	8.18915	5.10761	8.50339
23887151	chr2	505914	508520	+	pumilio domain-containing protein	protein_coding	XP_012047380.1	CNAG_03675	-3.84209	621.763	0.451481	-4.30116	1.69904e-05	0.00165972	1.57636	621.763	0.448532	1.46389	0.143224	0.500773	-1.58081	621.763	0.449575	-1.46954	0.141687	0.445706	-6.05654	621.763	0.451101	-5.76034	8.39455e-09	4.24922e-07	-2.49194	621.763	0.449193	-2.93252	0.00336221	0.0892377	2.43045	621.763	0.452138	2.8337	0.0046012	0.0576265	7.54462	9.48561	10.1422	8.82457	9.15781
23889929	chr2	120537	123145	+	efflux protein	protein_coding	XP_012047715.1	CNAG_06758	-3.76749	77.7793	0.478067	-4.0028	6.25985e-05	0.00389135	2.65418	77.7793	0.442006	3.18608	0.00144217	0.0286022	1.14469	77.7793	0.448426	0.434755	0.66374	0.88237	-9.99961	77.7793	0.470672	-7.05772	1.69252e-12	2.50846e-10	-2.31869	77.7793	0.440533	-2.75418	0.00588385	0.118353	4.31261	77.7793	0.476706	4.42319	9.72535e-06	0.000525923	4.02333	5.94086	7.35049	6.13396	5.45817
23891090	chr1	1950976	1952141	+	hypothetical RNA	ncRNA	.	CNAG_12103	-3.76163	7.6093	0.935691	-2.04272	0.0410798	NA	-1.12102	7.6093	0.87256	-0.188889	0.850179	0.953667	-6.55823	7.6093	1.0267	-2.64276	0.00822343	0.0853543	-3.35553	7.6093	0.939931	-1.85816	0.0631464	0.165765	-5.85021	7.6093	1.03056	-2.47291	0.0134016	0.168147	-1.74345	7.6093	1.08453	-0.73944	0.45964	0.756059	1.79717	3.72243	3.55976	0.978172	3.67621
23887783	chr9	636670	638303	-	chaperone	protein_coding	XP_012051747.1	CNAG_04348	-3.74578	473.697	0.41189	-4.62567	3.73388e-06	0.00055505	1.64939	473.697	0.407555	1.77137	0.0764999	0.363206	-1.43719	473.697	0.40893	-1.27956	0.2007	0.523565	-6.17824	473.697	0.411274	-6.38795	1.68124e-10	1.42385e-08	-2.37048	473.697	0.408309	-3.0496	0.00229148	0.0743505	2.60632	473.697	0.412637	3.34924	0.000810349	0.0167162	7.13108	9.03497	9.75687	8.51122	8.75987
23887518	chr2	1551849	1553142	+	60S ribosome subunit biogenesis protein nip7	protein_coding	XP_012047659.1	CNAG_04072	-3.69623	267.975	0.552727	-3.41227	0.000644238	0.0179077	1.71037	267.975	0.546973	1.41562	0.156887	0.518057	-1.45193	267.975	0.548894	-0.980102	0.327036	0.662428	-6.32192	267.975	0.551854	-4.82077	1.43007e-06	3.06368e-05	-2.48333	267.975	0.548015	-2.3946	0.0166384	0.190591	2.54574	267.975	0.553759	2.43442	0.0149155	0.126116	6.3061	8.19042	8.96465	7.65136	7.80165
23884883	chr5	1095868	1099038	+	ATP-dependent RNA helicase DRS1	protein_coding	XP_012049344.1	CNAG_01140	-3.6196	845.107	0.451551	-4.1099	3.95824e-05	0.00301944	1.42075	845.107	0.449648	1.12678	0.259837	0.626967	-1.46746	845.107	0.450248	-1.22893	0.219099	0.542962	-5.14255	845.107	0.451334	-5.23444	1.65482e-07	5.6598e-06	-2.0849	845.107	0.450031	-2.35534	0.0185058	0.198395	2.46657	845.107	0.451932	2.88209	0.00395049	0.0519974	8.1112	9.9667	10.4733	9.41297	9.79512
23887893	chr9	960287	963440	-	hypothetical protein	protein_coding	XP_012051828.1;XP_012051829.1	CNAG_04476	-3.55273	8.03714	0.695871	-2.62826	0.00858234	0.0934491	1.26658	8.03714	0.559755	0.609083	0.542469	0.829699	-1.14689	8.03714	0.582639	-0.339362	0.734337	0.912471	-4.49982	8.03714	0.685528	-3.16525	0.00154949	0.00979829	-1.45263	8.03714	0.570244	-0.944618	0.344854	0.678904	3.09771	8.03714	0.704336	2.31594	0.0205613	0.154898	1.40932	3.23073	3.56309	3.05061	2.84303
23885484	chr11	982288	983258	-	DNA-directed RNA polymerase I subunit RPA12	protein_coding	XP_012052773.1	CNAG_01810	-3.533	8.15214	0.666901	-2.73038	0.00632609	0.0768345	1.16059	8.15214	0.544542	0.394559	0.693168	0.899872	-1.5023	8.15214	0.582499	-1.00802	0.313443	0.646725	-4.10035	8.15214	0.660929	-3.08013	0.00206909	0.0122357	-1.74355	8.15214	0.575652	-1.39325	0.163544	0.503702	2.35173	8.15214	0.692537	1.78145	0.0748386	0.323863	1.5716	3.378	3.59881	2.83272	2.91874
23888764	chr14	341046	342990	+	hypothetical protein	protein_coding	XP_012053609.1	CNAG_05449	-3.51822	233.582	0.616949	-2.94165	0.0032647	0.0517554	1.53459	233.582	0.612295	1.00907	0.312939	0.67321	-2.93825	233.582	0.616775	-2.52111	0.0116986	0.104896	-5.39902	233.582	0.616309	-3.94721	7.90681e-05	0.000887466	-4.509	233.582	0.616134	-3.52652	0.000421067	0.0264627	1.19739	233.582	0.620759	0.418667	0.675459	0.883722	6.39261	8.20804	8.82621	6.65405	8.40851
23885700	chr6	1354926	1357335	+	hypothetical protein	protein_coding	XP_012049894.1	CNAG_02041	-3.47841	238.289	0.706962	-2.54388	0.0109628	0.110241	-1.04477	238.289	0.704432	-0.0896884	0.928535	0.982326	-4.65081	238.289	0.709119	-3.12709	0.00176543	0.0287078	-3.32937	238.289	0.707054	-2.4542	0.01412	0.0539762	-4.45153	238.289	0.70921	-3.03761	0.00238464	0.0749303	-1.33705	238.289	0.711723	-0.588789	0.556003	0.817638	6.79942	8.59809	8.53502	6.38071	8.97242
23885197	chr11	102688	103768	-	hypothetical protein, variant	protein_coding	XP_012052558.1;XP_012052559.1	CNAG_01493	-3.46554	99.0583	0.960555	-1.86671	0.0619416	0.2987	1.25493	99.0583	0.954901	0.34308	0.731538	0.914147	-4.61653	99.0583	0.964776	-2.28738	0.0221736	0.157039	-4.34901	99.0583	0.960088	-2.20885	0.0271853	0.0884704	-5.79342	99.0583	0.964311	-2.62821	0.00858346	0.139576	-1.33212	99.0583	0.969911	-0.426563	0.669697	0.88139	5.37148	7.16543	7.49319	4.95959	7.52237
23887733	chr9	507514	510422	-	nucleolar complex protein 3	protein_coding	XP_012051719.1	CNAG_04298	-3.46173	763.485	0.498357	-3.5948	0.000324639	0.0115294	1.59958	763.485	0.496366	1.36531	0.172156	0.537101	-1.38743	763.485	0.497009	-0.950509	0.341854	0.677492	-5.53732	763.485	0.498058	-4.95764	7.13562e-07	1.79374e-05	-2.2193	763.485	0.496709	-2.31545	0.0205882	0.206059	2.49508	763.485	0.498698	2.64505	0.00816777	0.0864861	7.93377	9.72481	10.4025	9.25212	9.43931
23886959	chr8	991850	993502	-	hypothetical protein	protein_coding	XP_012051272.1	CNAG_03454	-3.44609	17.2347	0.952986	-1.87302	0.0610659	0.295729	-1.33353	17.2347	0.925015	-0.448912	0.653495	0.88263	1.0974	17.2347	0.917345	0.146175	0.883783	0.964983	-2.58418	17.2347	0.959119	-1.42809	0.153266	0.307973	1.46342	17.2347	0.923714	0.594711	0.552037	0.816815	3.78174	17.2347	0.951723	2.0164	0.0437584	0.239231	2.68457	4.4567	4.03877	4.5919	3.54323
23886059	chr6	326093	331063	-	rRNA biogenesis protein RRP5	protein_coding	XP_012050150.1	CNAG_02437	-3.44312	1160.32	0.459598	-3.88103	0.000104015	0.00573592	1.35072	1160.32	0.458398	0.946185	0.344054	0.699328	-1.68592	1160.32	0.458907	-1.64202	0.100587	0.374435	-4.65069	1160.32	0.45947	-4.82609	1.39238e-06	3.01075e-05	-2.2772	1160.32	0.458778	-2.58788	0.00965694	0.146769	2.04228	1160.32	0.459978	2.23963	0.0251147	0.175592	8.70357	10.4869	10.9206	9.73314	10.1131
23890097	chr5	772637	774422	+	essential nuclear protein 1	protein_coding	XP_012049618.1	CNAG_06948	-3.4338	419.471	0.455854	-3.90433	9.44864e-05	0.00525283	1.52472	419.471	0.452137	1.34593	0.178325	0.544254	-1.54907	419.471	0.453579	-1.39203	0.163912	0.478807	-5.23559	419.471	0.455333	-5.24529	1.56038e-07	5.41491e-06	-2.36189	419.471	0.453055	-2.73685	0.00620306	0.119537	2.21669	419.471	0.456765	2.51422	0.0119295	0.10907	7.14215	8.92118	9.52963	8.28888	8.72698
23888139	chr10	479894	481448	-	mitochondrial protein	protein_coding	XP_012052186.1	CNAG_04757	-3.42644	491.38	1.05693	-1.68101	0.0927611	0.372898	2.34404	491.38	1.05519	1.16471	0.244136	0.611433	-2.67038	491.38	1.05674	-1.34096	0.179934	0.4983	-8.0317	491.38	1.05655	-2.84483	0.0044435	0.0219065	-6.25947	491.38	1.05636	-2.50487	0.0122497	0.161234	1.28313	491.38	1.05809	0.339918	0.733918	0.90919	7.16016	8.93699	10.1659	7.52003	9.53328
23885593	chr11	1278718	1281012	-	hypothetical protein	protein_coding	XP_012052850.1	CNAG_01925	-3.41126	21.5704	0.622333	-2.84462	0.00444638	0.0624319	1.29393	21.5704	0.577922	0.643269	0.520049	0.818192	-2.49298	21.5704	0.613375	-2.14855	0.0316698	0.194572	-4.41393	21.5704	0.618244	-3.46475	0.000530716	0.00413076	-3.22574	21.5704	0.609226	-2.7734	0.00554734	0.114173	1.36835	21.5704	0.651506	0.694441	0.487406	0.773942	3.07178	4.85335	5.22483	3.53231	5.06366
23887660	chr9	331505	334470	+	protein SDA1	protein_coding	XP_012051673.1	CNAG_04222	-3.39936	422.734	0.562733	-3.13695	0.00170717	0.0342335	1.59043	422.734	0.559638	1.19616	0.231633	0.598999	-1.41093	422.734	0.560689	-0.885769	0.375742	0.701692	-5.40645	422.734	0.562261	-4.33016	1.49e-05	0.000217094	-2.24398	422.734	0.560216	-2.08145	0.037393	0.27119	2.40932	422.734	0.563308	2.2521	0.0243161	0.172388	7.11374	8.87838	9.54768	8.38121	8.56118
23887805	chr9	691379	698085	+	U3 small nucleolar RNA-associated protein 10	protein_coding	XP_012051766.1	CNAG_04370	-3.38553	349.043	0.338224	-5.20182	1.97343e-07	5.86708e-05	1.04736	349.043	0.333803	0.199993	0.841486	0.949704	-1.56472	349.043	0.335171	-1.92708	0.0539693	0.262128	-3.54587	349.043	0.338176	-5.39996	6.66562e-08	2.61985e-06	-1.63882	349.043	0.335124	-2.12656	0.0334564	0.256788	2.16366	349.043	0.339527	3.27949	0.00103995	0.0198759	7.11358	8.87077	8.93758	8.22514	8.46643
23888557	chr4	783259	785029	+	U3 small nucleolar ribonucleoprotein LCP5	protein_coding	XP_012048790.1	CNAG_05228	-3.38008	99.9622	0.413954	-4.24457	2.19012e-05	0.00199681	1.00756	99.9622	0.40178	0.0270548	0.978416	0.992584	-1.61856	99.9622	0.405752	-1.71216	0.0868668	0.345807	-3.40564	99.9622	0.414061	-4.26973	1.95711e-05	0.000274072	-1.6308	99.9622	0.405861	-1.73849	0.0821253	0.37998	2.08832	99.9622	0.417916	2.542	0.011022	0.104045	5.34188	7.09672	7.1073	6.40145	6.44443
23886814	chr8	603700	605860	+	protein LTV1	protein_coding	XP_012051161.1	CNAG_03302	-3.37112	331.637	0.526597	-3.32936	0.000870474	0.0214896	1.71873	331.637	0.522074	1.49662	0.134492	0.485328	-1.25702	331.637	0.523388	-0.630515	0.528358	0.805745	-5.79406	331.637	0.525823	-4.82021	1.43408e-06	3.06368e-05	-2.16048	331.637	0.522609	-2.12654	0.033458	0.256788	2.68184	331.637	0.527127	2.69997	0.00693465	0.078026	6.69133	8.44343	9.22469	8.11269	8.27475
23892098	chr13	344188	344856	+	hypothetical RNA	ncRNA	.	CNAG_13122	-3.34962	15.7333	0.496281	-3.51413	0.000441199	0.0143586	-1.32701	15.7333	0.449281	-0.908512	0.363608	0.714675	-2.07818	15.7333	0.472144	-2.23517	0.0254065	0.169347	-2.52419	15.7333	0.506459	-2.63757	0.00835034	0.0356783	-1.56606	15.7333	0.482831	-1.34031	0.180145	0.523633	1.61181	15.7333	0.526847	1.30717	0.191156	0.518674	2.89006	4.63017	4.23536	3.57544	4.36576
23887081	chr2	310391	313529	-	U3 small nucleolar RNA-associated protein 5	protein_coding	XP_012047332.1	CNAG_03602	-3.3247	1195.27	0.424048	-4.08733	4.36363e-05	0.00320844	1.27208	1195.27	0.422836	0.821109	0.411584	0.750142	-1.32868	1195.27	0.42315	-0.968903	0.332593	0.667657	-4.22929	1195.27	0.423936	-4.90739	9.22969e-07	2.21824e-05	-1.69019	1195.27	0.423038	-1.78988	0.0734737	0.358853	2.50226	1195.27	0.424249	3.119	0.00181467	0.0298565	8.75666	10.4896	10.8368	10.0794	10.1247
23885961	chr6	597544	600848	-	pre-rRNA-processing protein TSR1	protein_coding	XP_012049756.1	CNAG_02328	-3.31919	451.552	0.39086	-4.42827	9.49914e-06	0.00109575	1.31122	451.552	0.387415	1.00903	0.312962	0.67321	-1.56163	451.552	0.388726	-1.65426	0.0980753	0.369928	-4.3522	451.552	0.390506	-5.43332	5.53148e-08	2.27462e-06	-2.04764	451.552	0.38837	-2.66232	0.0077605	0.132689	2.12547	451.552	0.391807	2.77632	0.00549786	0.0654489	7.38721	9.11712	9.50797	8.47335	8.81934
23885273	chr11	325525	328590	+	hypothetical protein	protein_coding	XP_012052613.1	CNAG_01574	-3.30205	328.274	0.477037	-3.61264	0.000303098	0.0110244	1.19775	328.274	0.473829	0.549399	0.582732	0.853384	-3.25401	328.274	0.477697	-3.56339	0.000366102	0.00902448	-3.95502	328.274	0.47681	-4.16032	3.17797e-05	0.000408088	-3.89747	328.274	0.47747	-4.11029	3.95165e-05	0.00551335	1.01476	328.274	0.480654	0.0439916	0.964911	0.989885	7.1457	8.86918	9.12978	7.16676	9.02278
23891790	chr9	32513	33224	-	hypothetical RNA	ncRNA	.	CNAG_12812	-3.23221	11.7545	1.04511	-1.61946	0.105347	0.401766	-1.01329	11.7545	1.0128	-0.0188075	0.984995	0.995955	-5.18543	11.7545	1.08753	-2.18336	0.0290095	0.183645	-3.18982	11.7545	1.0458	-1.60019	0.109557	0.244625	-5.11742	11.7545	1.08819	-2.16453	0.0304239	0.247835	-1.6043	11.7545	1.11832	-0.609791	0.542	0.81072	2.54195	4.23941	4.22517	1.84933	4.06394
23884675	chr5	1673631	1676103	+	aflatoxin efflux pump AFLT	protein_coding	XP_012049129.1	CNAG_00904	-3.22957	41.3397	0.420792	-4.01942	5.83407e-05	0.00372835	-1.20337	41.3397	0.400621	-0.666658	0.504991	0.807615	-3.16948	41.3397	0.425583	-3.9105	9.21049e-05	0.00310398	-2.68378	41.3397	0.423675	-3.36169	0.000774659	0.00553306	-2.63384	41.3397	0.428434	-3.2611	0.00110979	0.0502721	1.01896	41.3397	0.447352	0.0605712	0.951701	0.985463	4.38866	6.07313	5.8056	4.40274	5.8028
23889529	chr13	177470	179155	+	ribosome biogenesis protein YTM1	protein_coding	XP_012053409.1	CNAG_06318	-3.22577	335.754	0.465082	-3.633	0.000280141	0.0106422	1.4915	335.754	0.460931	1.2513	0.210825	0.574236	-1.55015	335.754	0.462663	-1.36689	0.171658	0.486586	-4.81124	335.754	0.464475	-4.8795	1.06353e-06	2.47254e-05	-2.31205	335.754	0.462053	-2.61696	0.00887166	0.143103	2.08094	335.754	0.466194	2.2678	0.0233415	0.167877	6.91743	8.60619	9.18299	7.97271	8.29695
23889047	chr7	781761	783314	-	protein MAK16	protein_coding	XP_012050503.1	CNAG_05755	-3.22171	162.91	0.486881	-3.46662	0.000527054	0.0159365	1.44329	162.91	0.478739	1.10574	0.26884	0.635524	-1.40599	162.91	0.481529	-1.02088	0.307312	0.641419	-4.64986	162.91	0.485767	-4.5643	5.01163e-06	8.80105e-05	-2.02924	162.91	0.480404	-2.12518	0.0335718	0.256788	2.29143	162.91	0.488518	2.44873	0.0143363	0.122712	5.86883	7.55533	8.08428	7.06289	7.08906
23889802	chr7	305800	308175	+	inositol oxygenase	protein_coding	XP_012050739.1	CNAG_06623	-3.20908	225.454	0.892862	-1.88401	0.0595635	0.290925	2.23224	225.454	0.888868	1.30333	0.192461	0.55939	-2.86479	225.454	0.893041	-1.70029	0.0890763	0.350055	-7.16345	225.454	0.891943	-3.18479	0.00144857	0.00926722	-6.3949	225.454	0.892122	-3.00062	0.00269429	0.0789722	1.12018	225.454	0.896102	0.182716	0.85502	0.953571	6.17307	7.85585	9.01436	6.33768	8.27902
23888079	chr10	677372	679564	-	periodic tryptophan protein 1	protein_coding	XP_012052151.1	CNAG_04694	-3.20199	840.986	0.528081	-3.17938	0.00147592	0.0305829	1.61719	840.986	0.526474	1.31723	0.187762	0.555717	-1.22185	840.986	0.526925	-0.548593	0.583285	0.836897	-5.17822	840.986	0.527809	-4.49491	6.95999e-06	0.000116229	-1.97596	840.986	0.526653	-1.86566	0.0620892	0.333951	2.62061	840.986	0.52826	2.63109	0.00851107	0.0888821	8.13125	9.80987	10.5034	9.52054	9.4506
23888873	chr14	665747	674356	+	U3 small nucleolar RNA-associated protein 20	protein_coding	XP_012053852.1	CNAG_05571	-3.20161	917.231	0.326805	-5.137	2.79162e-07	7.07004e-05	1.16104	917.231	0.325042	0.662722	0.507509	0.809443	-1.51574	917.231	0.325648	-1.84255	0.0653953	0.293039	-3.71719	917.231	0.326698	-5.79805	6.70889e-09	3.50934e-07	-1.75983	917.231	0.32554	-2.50487	0.0122498	0.161234	2.11224	917.231	0.3273	3.29599	0.000980769	0.0191113	8.51539	10.1935	10.4089	9.59337	9.84294
23887230	chr2	734604	737706	-	AdoMet-dependent rRNA methyltransferase SPB1	protein_coding	XP_012047438.1	CNAG_03762	-3.18789	788.128	0.480467	-3.4812	0.000499171	0.015586	1.22247	788.128	0.479026	0.604976	0.545195	0.831215	-1.54014	788.128	0.479563	-1.29924	0.193863	0.51446	-3.8971	788.128	0.480348	-4.08538	4.40053e-05	0.000544442	-1.88278	788.128	0.479444	-1.90401	0.0569092	0.323025	2.06986	788.128	0.480884	2.18251	0.0290716	0.190069	8.27858	9.95084	10.2406	9.32745	9.48662
23886235	chr3	1061359	1063572	-	nonsense-mediated mRNA decay protein 3	protein_coding	XP_012048060.1	CNAG_02672	-3.15398	698.996	0.419634	-3.94909	7.845e-05	0.00466471	1.52682	698.996	0.417397	1.4627	0.143549	0.501201	-1.36905	698.996	0.41817	-1.0837	0.278498	0.612404	-4.81554	698.996	0.419282	-5.40852	6.3546e-08	2.51148e-06	-2.09028	698.996	0.417817	-2.54585	0.0109013	0.153943	2.30378	698.996	0.420052	2.86632	0.00415279	0.0534499	7.95489	9.61152	10.222	9.15794	9.30973
23884378	chr1	1506061	1507495	-	hypothetical protein	protein_coding	XP_012046820.1	CNAG_00585	-3.15371	165.8	0.479177	-3.45812	0.000543957	0.0161021	1.58485	165.8	0.470872	1.41088	0.15828	0.520832	-1.58739	165.8	0.47469	-1.4044	0.1602	0.473741	-4.99815	165.8	0.477795	-4.85856	1.18245e-06	2.65361e-05	-2.51577	165.8	0.473296	-2.81219	0.00492051	0.11103	1.98673	165.8	0.481559	2.05665	0.0397199	0.22712	5.89855	7.55323	8.21725	6.88409	7.37371
23887973	chr10	976922	981182	+	RNA helicase, variant	protein_coding	XP_012052071.1;XP_012052072.1	CNAG_04580	-3.1254	320.203	0.448647	-3.66444	0.000247876	0.0098545	1.67046	320.203	0.443731	1.66823	0.0952699	0.41101	-1.27293	320.203	0.445314	-0.781805	0.434329	0.74646	-5.22086	320.203	0.447753	-5.325	1.00953e-07	3.73252e-06	-2.12637	320.203	0.444414	-2.44906	0.0143231	0.173168	2.45529	320.203	0.449322	2.88411	0.00392522	0.051807	6.76388	8.406	9.14619	8.05711	8.18365
23884313	chr1	1307381	1308983	+	nucleolar protein 53	protein_coding	XP_012046768.1	CNAG_00513	-3.12295	283.427	0.546769	-3.00476	0.00265788	0.0463637	2.30824	283.427	0.540619	2.23224	0.0255988	0.194741	1.09322	283.427	0.54193	0.237277	0.812442	0.937722	-7.20853	283.427	0.545278	-5.22615	1.73079e-07	5.80794e-06	-2.11141	283.427	0.540427	-1.9951	0.0460317	0.294603	3.41408	283.427	0.546578	3.24107	0.00119082	0.0221704	6.26619	7.90756	9.11436	8.03558	7.61053
23889168	chr7	1111346	1115755	-	importin beta-4 subunit	protein_coding	XP_012050404.1	CNAG_05884	-3.10054	339.952	0.392022	-4.16435	3.12236e-05	0.00266883	-1.02303	339.952	0.388689	-0.0845074	0.932653	0.982969	-1.3656	339.952	0.389369	-1.15452	0.248287	0.578506	-3.03074	339.952	0.392119	-4.07955	4.51225e-05	0.000555366	-1.33486	339.952	0.389467	-1.06989	0.284668	0.631027	2.27046	339.952	0.392794	3.01171	0.00259779	0.0381519	7.17795	8.80842	8.77582	8.35915	8.20836
23887800	chr9	682831	686732	-	ribosome biogenesis protein MAK21	protein_coding	XP_012051761.1	CNAG_04365	-3.078	707.954	0.623383	-2.60192	0.00927033	0.0990477	1.40491	707.954	0.622027	0.788514	0.430396	0.764564	-1.34819	707.954	0.62247	-0.692435	0.488664	0.781683	-4.32431	707.954	0.623197	-3.38973	0.000699603	0.00515749	-1.89408	707.954	0.622283	-1.48083	0.138651	0.467972	2.28307	707.954	0.623639	1.90972	0.0561696	0.276527	8.05039	9.67197	10.1624	9.24071	9.18958
23887417	chr2	1288214	1289554	-	zinc knuckle family protein	protein_coding	XP_012047292.1	CNAG_03964	-3.06062	222.842	0.494641	-3.26262	0.00110389	0.0251056	1.46605	222.842	0.489282	1.12804	0.259303	0.626967	-1.68248	222.842	0.492028	-1.52551	0.127133	0.42305	-4.48701	222.842	0.493828	-4.38564	1.15644e-05	0.000179628	-2.4666	222.842	0.491211	-2.65166	0.00800983	0.13556	1.81911	222.842	0.496549	1.73846	0.0821291	0.338412	6.42766	8.0401	8.59176	7.28777	7.76157
23887376	chr2	1192089	1194693	+	hypothetical protein	protein_coding	XP_012047552.1	CNAG_03921	-3.05218	297.625	0.471553	-3.41391	0.00064037	0.0178729	1.44482	297.625	0.467354	1.13594	0.255982	0.624481	-1.56411	297.625	0.469244	-1.37527	0.169046	0.483674	-4.40984	297.625	0.470932	-4.54572	5.47468e-06	9.45312e-05	-2.25985	297.625	0.46862	-2.50998	0.0120739	0.160128	1.95139	297.625	0.472808	2.03994	0.0413558	0.230614	6.83864	8.44682	8.97767	7.80073	8.20987
23884125	chr1	787724	789157	+	hypothetical protein	protein_coding	XP_012046252.1	CNAG_00306	-3.05196	16.1275	0.852911	-1.88734	0.0591142	0.290503	4.58387	16.1275	0.74331	2.95511	0.00312556	0.0493301	-1.52357	16.1275	0.804398	-0.755167	0.450149	0.756158	-13.9898	16.1275	0.819623	-4.64396	3.41789e-06	6.48397e-05	-6.98384	16.1275	0.769013	-3.64626	0.000266086	0.0214284	2.00317	16.1275	0.875402	1.14494	0.252235	0.591106	1.67336	3.2939	5.49471	2.68339	3.42058
23886008	chr6	469799	471284	+	ribosome biogenesis protein BRX1	protein_coding	XP_012050115.1	CNAG_02382	-3.02984	322.304	0.404401	-3.95459	7.66675e-05	0.0045987	1.38185	322.304	0.400077	1.16628	0.2435	0.611248	-1.56911	322.304	0.402015	-1.61671	0.10594	0.386729	-4.18679	322.304	0.403818	-5.11578	3.12449e-07	9.37876e-06	-2.16827	322.304	0.401429	-2.78143	0.00541193	0.113035	1.93093	322.304	0.405738	2.33968	0.0193004	0.149519	6.99069	8.58864	9.05507	7.93746	8.34069
23889492	chr13	64356	68804	+	ribosomal RNA-processing protein 12	protein_coding	XP_012053374.1	CNAG_06277	-3.02876	255.143	0.374956	-4.26378	2.01002e-05	0.00188281	1.18551	255.143	0.369584	0.664293	0.506503	0.80892	-1.34244	255.143	0.371095	-1.14489	0.252256	0.584436	-3.59064	255.143	0.374551	-4.92388	8.48455e-07	2.0958e-05	-1.59149	255.143	0.370685	-1.80847	0.0705326	0.35483	2.25616	255.143	0.376041	3.12165	0.00179842	0.029826	6.69263	8.28984	8.53542	7.86501	7.85631
23889726	chr7	43570	45100	+	ribosome biogenesis protein UTP30	protein_coding	XP_012050674.1	CNAG_06535	-2.99737	65.263	0.415138	-3.81486	0.000136258	0.00647036	1.30277	65.263	0.395247	0.965415	0.334337	0.692365	-1.57998	65.263	0.404226	-1.63251	0.102572	0.378185	-3.90487	65.263	0.412869	-4.76004	1.93555e-06	3.95676e-05	-2.05834	65.263	0.401895	-2.59142	0.00955805	0.146381	1.8971	65.263	0.421473	2.19182	0.0283926	0.187209	4.7378	6.31757	6.70096	5.66032	5.83125
23891037	chr1	894495	895267	-	hypothetical RNA	ncRNA	.	CNAG_12050	-2.98436	9.83087	0.749712	-2.10404	0.0353751	0.218909	1.20346	9.83087	0.673986	0.396428	0.69179	0.899213	-1.11782	9.83087	0.686666	-0.234008	0.814979	0.938799	-3.59155	9.83087	0.743587	-2.48069	0.0131128	0.0507309	-1.34525	9.83087	0.679973	-0.629248	0.529187	0.80638	2.66981	9.83087	0.755099	1.87623	0.0606242	0.287893	1.93846	3.51234	3.79164	3.35492	3.07137
23886592	chr3	105268	106136	-	bud site selection protein 20	protein_coding	XP_012048305.1	CNAG_03055	-2.98174	180.497	0.440836	-3.57537	0.000349736	0.0121906	1.35639	180.497	0.433895	1.01355	0.310797	0.672076	-1.46548	180.497	0.436656	-1.26272	0.20669	0.528932	-4.0444	180.497	0.439925	-4.58243	4.59604e-06	8.23582e-05	-1.98777	180.497	0.435736	-2.27465	0.0229267	0.214969	2.03465	180.497	0.442649	2.3151	0.0206073	0.15491	6.16631	7.74175	8.18116	7.18861	7.4644
23885890	chr6	833868	835470	-	hypothetical protein	protein_coding	XP_012049796.1	CNAG_02235	-2.9547	49.1078	0.378748	-4.12679	3.6787e-05	0.00292499	1.48147	49.1078	0.346541	1.63626	0.101786	0.426843	-1.5487	49.1078	0.361856	-1.74393	0.0811708	0.332642	-4.3773	49.1078	0.373675	-5.70024	1.19638e-08	5.82948e-07	-2.29435	49.1078	0.356544	-3.36027	0.000778669	0.0409241	1.90786	49.1078	0.387921	2.40244	0.0162861	0.133142	4.26907	5.826	6.39231	5.18676	5.42733
23887082	chr2	313657	315672	+	ATP-dependent RNA helicase HAS1	protein_coding	XP_012047333.1	CNAG_03603	-2.94801	158.872	0.408319	-3.81992	0.000133497	0.00644393	1.4282	158.872	0.399806	1.28612	0.1984	0.562485	-1.71978	158.872	0.404538	-1.93362	0.0531601	0.260909	-4.21036	158.872	0.407036	-5.09523	3.48314e-07	1.01971e-05	-2.45619	158.872	0.403243	-3.21499	0.0013045	0.0551309	1.71418	158.872	0.411685	1.88863	0.0589413	0.282955	6.01169	7.56804	8.08216	6.78403	7.26627
23889793	chr7	273015	277327	-	DNA-directed RNA polymerase I subunit RPA2	protein_coding	XP_012050290.1	CNAG_06611	-2.92202	761.199	0.33827	-4.57317	4.80408e-06	0.000670414	1.14759	761.199	0.336475	0.590243	0.555028	0.839158	-1.48897	761.199	0.337146	-1.70345	0.088483	0.348756	-3.35327	761.199	0.338155	-5.16203	2.4428e-07	7.55568e-06	-1.70872	761.199	0.33703	-2.29331	0.0218302	0.208327	1.96245	761.199	0.338822	2.87069	0.00409574	0.0530224	8.36519	9.91158	10.1102	9.33685	9.52614
23887254	chr2	820605	821757	-	mRNA turnover protein 4	protein_coding	XP_012047456.1	CNAG_03789	-2.92026	148.569	0.473059	-3.2683	0.00108197	0.024995	1.75439	148.569	0.463124	1.75109	0.0799309	0.371905	-1.10876	148.569	0.465879	-0.319699	0.749197	0.917333	-5.12327	148.569	0.470976	-5.00465	5.59647e-07	1.49114e-05	-1.94519	148.569	0.463764	-2.06983	0.0384686	0.27297	2.63382	148.569	0.473685	2.94954	0.00318246	0.044819	5.67347	7.2154	8.02618	7.06542	6.97625
23886749	chr8	399181	401602	+	hypothetical protein	protein_coding	XP_012050881.1;XP_012051114.1	CNAG_03231	-2.91722	99.123	0.504627	-3.06087	0.00220696	0.0395918	1.24508	99.123	0.494368	0.639689	0.522375	0.819846	-1.30732	99.123	0.497386	-0.777286	0.43699	0.748085	-3.63219	99.123	0.503585	-3.69518	0.000219729	0.00204601	-1.62772	99.123	0.496329	-1.4161	0.156745	0.494111	2.23146	99.123	0.506548	2.28604	0.0222522	0.162347	5.34434	6.88573	7.20166	6.49843	6.19729
23885263	chr11	294989	297283	+	nucleolar protein 12	protein_coding	XP_012052603.1	CNAG_01564	-2.90764	545.048	0.416415	-3.69787	0.000217414	0.00895588	1.26173	545.048	0.41426	0.809639	0.418148	0.753802	-1.64406	545.048	0.41533	-1.72697	0.0841735	0.34082	-3.66865	545.048	0.416182	-4.50585	6.61089e-06	0.000110919	-2.07435	545.048	0.415096	-2.53595	0.0112143	0.154302	1.76858	545.048	0.417247	1.97146	0.0486708	0.254951	7.86662	9.40599	9.74133	8.68818	9.18227
23889266	chr12	62375	63523	+	U3 small nucleolar RNA-associated protein 23	protein_coding	XP_012052964.1	CNAG_06007	-2.90468	125.981	0.431783	-3.56285	0.000366844	0.0126389	1.36025	125.981	0.422032	1.05175	0.292916	0.656615	-1.55542	125.981	0.42657	-1.49402	0.135171	0.433923	-3.95109	125.981	0.430448	-4.60508	4.12303e-06	7.51662e-05	-2.11576	125.981	0.425219	-2.54263	0.0110022	0.154072	1.86746	125.981	0.434898	2.07193	0.0382724	0.221943	5.69872	7.23423	7.67775	6.59498	6.89891
23891272	chr3	1008898	1010239	-	hypothetical RNA	ncRNA	.	CNAG_12287	-2.87647	9.12368	0.805332	-1.89276	0.0583902	0.288492	2.72549	9.12368	0.653947	2.21198	0.0269681	0.20229	1.32169	9.12368	0.684104	0.588193	0.556403	0.820953	-7.8398	9.12368	0.764155	-3.88772	0.000101192	0.00106994	-2.06213	9.12368	0.635115	-1.64401	0.100175	0.413513	3.8018	9.12368	0.790117	2.43848	0.0147492	0.125171	1.24336	2.76839	4.20603	3.14691	3.08683
23888296	chr10	8336	10243	+	hypothetical protein	protein_coding	XP_012052304.1	CNAG_04926	-2.87478	8.88702	0.919842	-1.65621	0.097679	0.384887	-1.69111	8.88702	0.901732	-0.840572	0.400588	0.744072	-4.88713	8.88702	0.974361	-2.34922	0.0188128	0.141268	-1.69994	8.88702	0.936595	-0.817304	0.413754	0.598505	-2.8899	8.88702	0.990192	-1.54618	0.12206	0.446793	-1.7	8.88702	1.00671	-0.760431	0.446997	0.751079	2.51712	4.05392	3.29604	1.76224	3.97186
23884586	chr1	2139473	2142459	+	ATP-dependent RNA helicase ded1	protein_coding	XP_012046976.1	CNAG_00809	-2.86518	421.065	0.38894	-3.90452	9.44115e-05	0.00525283	1.0172	421.065	0.386595	0.0636285	0.949266	0.986253	-1.82582	421.065	0.387924	-2.23895	0.0251589	0.168596	-2.91445	421.065	0.388952	-3.96764	7.25866e-05	0.000825774	-1.85722	421.065	0.387936	-2.30229	0.0213187	0.208166	1.56926	421.065	0.390273	1.66571	0.0957707	0.367399	7.65731	9.17488	9.19945	8.30604	8.73505
23892032	chr12	173662	176802	+	hypothetical RNA	ncRNA	.	CNAG_13055	-2.86121	4.91625	0.952478	-1.5923	0.111318	NA	2.45133	4.91625	0.688362	1.8792	0.0602178	NA	2.03096	4.91625	0.700321	1.45956	0.144412	NA	-7.01379	4.91625	0.886414	-3.17029	0.00152285	0.00965335	-1.20698	4.91625	0.607425	-0.446816	0.655008	NA	5.811	4.91625	0.895733	2.83431	0.00459248	NA	0.234926	1.74437	3.04047	2.7887	2.0172
23887426	chr2	1312367	1315137	-	ribosome biogenesis protein ERB1	protein_coding	XP_012047586.1	CNAG_03975	-2.85548	639.656	0.403384	-3.75259	0.000175018	0.0076773	1.30719	639.656	0.40144	0.962714	0.335691	0.693383	-1.48654	639.656	0.402266	-1.42184	0.155074	0.467181	-3.73267	639.656	0.40314	-4.71352	2.43471e-06	4.8928e-05	-1.94319	639.656	0.40202	-2.38403	0.0171243	0.191748	1.9209	639.656	0.403962	2.33136	0.0197345	0.151538	8.07253	9.58554	9.97204	9.01338	9.25555
23884005	chr1	383161	386185	+	hypothetical protein	protein_coding	XP_012046559.1	CNAG_00142	-2.85356	496.047	0.635622	-2.37997	0.017314	0.14689	3.22638	496.047	0.631785	2.67483	0.00747681	0.0849966	1.73343	496.047	0.632259	1.25523	0.209396	0.531239	-9.20666	496.047	0.634421	-5.04819	4.46023e-07	1.2692e-05	-1.86127	496.047	0.631052	-1.4203	0.155519	0.493492	4.94644	496.047	0.634894	3.63272	0.000280449	0.00743916	6.78448	8.29666	9.98658	9.09007	8.18669
23889912	chr2	166973	169641	+	ATP-dependent RNA helicase DBP10	protein_coding	XP_012047123.1	CNAG_06741	-2.84527	527.819	0.459419	-3.28363	0.00102478	0.0242575	1.85345	527.819	0.456574	1.94976	0.0512043	0.293203	-1.18317	527.819	0.45753	-0.530354	0.595866	0.844356	-5.27355	527.819	0.458762	-5.22879	1.7062e-07	5.75256e-06	-2.19294	527.819	0.456871	-2.47961	0.0131525	0.166822	2.40479	527.819	0.459714	2.75369	0.00589278	0.0688577	7.51817	9.02602	9.91616	8.78286	8.84765
23890123	chr9	1146639	1149732	-	tRNA-dihydrouridine synthase 3	protein_coding	XP_012051581.1	CNAG_06997	-2.83708	338.246	0.494837	-3.04021	0.00236413	0.0416647	1.3443	338.246	0.491846	0.867868	0.385467	0.733101	-1.63093	338.246	0.493406	-1.43025	0.152647	0.4636	-3.8139	338.246	0.494424	-3.90609	9.3801e-05	0.00100953	-2.19246	338.246	0.492992	-2.2973	0.0216018	0.208181	1.73955	338.246	0.495976	1.6104	0.107311	0.390712	7.17188	8.67524	9.10201	7.96854	8.45848
23890227	chr1	1584680	1592411	-	carbamoyl-phosphate synthase, large subunit	protein_coding	XP_012047061.1	CNAG_07373	-2.83573	2933.37	0.331601	-4.53474	5.76758e-06	0.000730346	1.2241	2933.37	0.331094	0.881075	0.378277	0.726559	-1.18732	2933.37	0.331207	-0.747912	0.454513	0.7589	-3.47121	2933.37	0.33155	-5.41528	6.11919e-08	2.44561e-06	-1.4534	2933.37	0.331157	-1.62893	0.103328	0.417444	2.38834	2933.37	0.331664	3.78698	0.000152487	0.00468613	10.2413	11.7447	12.0365	11.4971	11.446
23891691	chr7	1369064	1369734	+	hypothetical RNA	ncRNA	.	CNAG_12713	-2.82812	6.06719	0.688434	-2.17863	0.0293592	NA	-1.78739	6.06719	0.651872	-1.28531	0.198685	0.562485	-1.30863	6.06719	0.62124	-0.624654	0.532198	0.807902	-1.58226	6.06719	0.733283	-0.902773	0.366646	0.55508	1.36585	6.06719	0.670599	0.670736	0.502389	0.789124	2.16113	6.06719	0.706192	1.57434	0.11541	0.403991	1.68942	3.19623	2.32978	2.77623	2.86718
23888719	chr14	211924	214594	-	hypothetical protein	protein_coding	XP_012053743.1	CNAG_05401	-2.79528	206.184	0.335923	-4.41469	1.01157e-05	0.00113395	1.63728	206.184	0.327086	2.17465	0.0296566	0.215281	-1.2627	206.184	0.330304	-1.01881	0.308294	0.64249	-4.57665	206.184	0.334121	-6.56735	5.12191e-11	4.99141e-09	-2.06739	206.184	0.328472	-3.18997	0.00142289	0.0567206	2.21373	206.184	0.337272	3.39927	0.000675661	0.0145476	6.28564	7.76671	8.47818	7.42913	7.49357
23890428	chr11	439278	440663	-	hypothetical protein	protein_coding	XP_012052391.1	CNAG_07594	-2.79305	167.547	0.48173	-3.07608	0.00209742	0.0381486	1.20799	167.547	0.476743	0.571824	0.567441	0.845158	-3.37243	167.547	0.484783	-3.61767	0.000297264	0.00772862	-3.37398	167.547	0.481258	-3.64556	0.000266811	0.00238154	-4.07387	167.547	0.484314	-4.18407	2.86342e-05	0.00463836	-1.20744	167.547	0.489223	-0.555873	0.578298	0.830938	6.38903	7.87117	8.14425	6.11538	8.06081
23891993	chr11	1199236	1199824	+	hypothetical RNA	ncRNA	.	CNAG_13016	-2.78271	15.8824	0.627503	-2.35297	0.0186244	0.154181	1.14594	15.8824	0.588229	0.334116	0.738292	0.91687	-3.29633	15.8824	0.649517	-2.64944	0.00806246	0.0849526	-3.18883	15.8824	0.624874	-2.67739	0.00741992	0.0325954	-3.77741	15.8824	0.646978	-2.96362	0.00304046	0.083835	-1.18457	15.8824	0.682882	-0.357846	0.720459	0.90232	3.01009	4.5026	4.6946	2.7887	4.59282
23890690	chr14	402262	404913	-	nucleolar complex protein 2	protein_coding	XP_012053927.1	CNAG_07878	-2.78127	467.77	0.532509	-2.7713	0.00558322	0.0725168	1.43791	467.77	0.530365	0.987943	0.323181	0.680013	-1.35961	467.77	0.5312	-0.834316	0.404103	0.723698	-3.99921	467.77	0.532152	-3.75779	0.000171418	0.00167971	-1.95499	467.77	0.530842	-1.82194	0.0684647	0.349897	2.04565	467.77	0.532984	1.93731	0.052707	0.266052	7.57383	9.04882	9.57274	8.60515	8.69629
23886431	chr3	542671	544600	+	GTP-binding protein YchF	protein_coding	XP_012048198.1	CNAG_02880	-2.77299	2037.31	0.324053	-4.54075	5.60536e-06	0.000730346	1.16523	2037.31	0.323387	0.682199	0.495113	0.80465	-1.40864	2037.31	0.323625	-1.5274	0.126661	0.422572	-3.23117	2037.31	0.324001	-5.22239	1.76632e-07	5.8194e-06	-1.64139	2037.31	0.323573	-2.20945	0.0271431	0.23417	1.96856	2037.31	0.324238	3.01364	0.00258132	0.03799	9.82717	11.2984	11.519	10.8039	11.0942
23891149	chr2	700853	702413	+	hypothetical RNA	ncRNA	.	CNAG_12163	-2.75346	10.8658	0.725436	-2.0143	0.0439779	0.250263	-1.43603	10.8658	0.700574	-0.745223	0.456137	0.781873	-3.48405	10.8658	0.754203	-2.38764	0.0169569	0.133061	-1.91741	10.8658	0.737682	-1.27313	0.202973	0.375052	-2.42617	10.8658	0.765989	-1.66932	0.0950538	0.403588	-1.26533	10.8658	0.788791	-0.430428	0.666884	0.879508	2.74194	4.21257	3.70116	2.38597	4.10063
23887352	chr2	1127662	1128920	+	protein BCP1	protein_coding	XP_012047534.1	CNAG_03897	-2.74735	139.209	0.354245	-4.1159	3.85665e-05	0.00299679	1.60578	139.209	0.342401	1.99554	0.045984	0.279126	-1.34676	139.209	0.347346	-1.23649	0.216276	0.540438	-4.41164	139.209	0.351845	-6.08597	1.15792e-09	8.07591e-08	-2.1626	139.209	0.344898	-3.22636	0.00125374	0.0543235	2.03997	139.209	0.356659	2.88384	0.0039286	0.051807	5.77371	7.22927	7.91241	6.79651	7.18706
23890311	chr2	271343	273530	+	U3 small nucleolar RNA-associated protein 7	protein_coding	XP_012047142.1;XP_012047744.1;XP_012047745.1	CNAG_07466	-2.74539	6.00443	0.934219	-1.5596	0.118854	NA	2.04557	6.00443	0.798702	1.29273	0.196106	0.56123	-1.19236	6.00443	0.851663	-0.298034	0.765677	0.923313	-5.61589	6.00443	0.900494	-2.76461	0.00569908	0.0264988	-2.43907	6.00443	0.814527	-1.57923	0.114283	0.435697	2.30248	6.00443	0.947784	1.26947	0.204272	0.531845	1.05185	2.49361	3.531	2.24892	2.10181
23887110	chr2	396586	399256	+	DNA-directed RNA polymerase I subunit RPA49	protein_coding	XP_012047353.1	CNAG_03634	-2.72544	95.0606	0.33055	-4.376	1.20876e-05	0.00123365	1.11906	95.0606	0.318187	0.510049	0.610017	0.864214	-2.09104	95.0606	0.328383	-3.2408	0.00119196	0.0217672	-3.04994	95.0606	0.329852	-4.87728	1.07556e-06	2.48428e-05	-2.34001	95.0606	0.32768	-3.74303	0.000181816	0.0164721	1.30339	95.0606	0.339698	1.12531	0.260457	0.599439	5.55461	7.00273	7.16551	5.94107	6.52538
23888193	chr10	319005	320103	-	hypothetical protein	protein_coding	XP_012051946.1	CNAG_04816	-2.71441	100.595	0.627058	-2.29745	0.021593	0.166475	2.11316	100.595	0.616178	1.75177	0.0798136	0.371682	-1.6089	100.595	0.622823	-1.10156	0.270654	0.603413	-5.73597	100.595	0.624106	-4.03783	5.39472e-05	0.000642848	-3.39986	100.595	0.619851	-2.84823	0.00439634	0.104117	1.68712	100.595	0.630668	1.19644	0.231523	0.566704	5.17289	6.6158	7.69551	5.92934	6.96893
23890481	chr7	75692	78256	+	U3 small nucleolar RNA-associated protein 19	protein_coding	XP_012050791.1	CNAG_07657	-2.70776	93.1551	0.419175	-3.42841	0.00060713	0.0170341	1.42522	93.1551	0.406095	1.25878	0.20811	0.572242	-1.46396	93.1551	0.412235	-1.33389	0.18224	0.501145	-3.85916	93.1551	0.416971	-4.67247	2.97595e-06	5.75297e-05	-2.08646	93.1551	0.409994	-2.58799	0.0096538	0.146769	1.84962	93.1551	0.422953	2.0977	0.035932	0.214791	5.30994	6.74356	7.25423	6.19241	6.55074
23890342	chr3	70103	72842	-	CTP synthase	protein_coding	XP_012048371.1	CNAG_07502	-2.70392	1200.83	0.277484	-5.17166	2.32025e-07	6.61077e-05	1.29746	1200.83	0.276104	1.36068	0.173615	0.539114	-1.53148	1200.83	0.276777	-2.22175	0.0263003	0.173193	-3.50823	1200.83	0.2773	-6.5299	6.58139e-11	6.24266e-09	-1.98704	1200.83	0.276592	-3.58151	0.000341617	0.0235952	1.76556	1200.83	0.27797	2.95041	0.0031735	0.044819	9.06384	10.4985	10.8743	9.88324	10.1756
23886974	chr8	1049151	1051524	-	efflux protein EncT	protein_coding	XP_012051282.1	CNAG_03474	-2.70389	17.4732	0.689544	-2.08113	0.0374216	0.227862	3.6667	17.4732	0.586119	3.19813	0.00138324	0.0285487	1.29525	17.4732	0.612705	0.609153	0.542423	0.814007	-9.91435	17.4732	0.655562	-5.04837	4.45601e-07	1.2692e-05	-2.83088	17.4732	0.574193	-2.61454	0.0089347	0.143284	3.50221	17.4732	0.679436	2.66142	0.00778114	0.0846821	2.02578	3.46612	5.34047	3.83309	3.5055
23889937	chr2	91176	94490	+	U3 small nucleolar RNA-associated protein 14	protein_coding	XP_012047113.1	CNAG_06766	-2.70079	607.313	0.640114	-2.23926	0.0251387	0.183066	1.76719	607.313	0.63848	1.28658	0.198242	0.562485	-1.08828	607.313	0.638963	-0.191017	0.848512	0.95361	-4.77281	607.313	0.639729	-3.52468	0.000423999	0.00345513	-1.9232	607.313	0.638577	-1.47751	0.139538	0.469831	2.4817	607.313	0.64021	2.04828	0.0405325	0.228427	7.79318	9.22618	10.0476	9.10383	9.03389
23883988	chr1	333924	338059	+	hypothetical protein	protein_coding	XP_012046183.1	CNAG_00125	-2.69931	35.1419	0.496063	-2.88792	0.00387799	0.058391	1.40627	35.1419	0.458817	1.07206	0.283694	0.648657	1.59013	35.1419	0.456648	1.46533	0.14283	0.448215	-3.79597	35.1419	0.49005	-3.92709	8.59797e-05	0.000943919	1.13074	35.1419	0.450108	0.393822	0.693712	0.895516	4.29224	35.1419	0.488019	4.30666	1.65736e-05	0.000825838	3.58557	5.00472	5.49526	5.68233	4.5912
23890357	chr3	651141	654001	+	hypothetical protein	protein_coding	XP_012048378.1	CNAG_07519	-2.69056	87.8081	0.544575	-2.62206	0.00874011	0.0948649	1.98906	87.8081	0.530225	1.87107	0.0613353	0.32538	-1.18825	87.8081	0.535672	-0.464545	0.642257	0.869967	-5.35169	87.8081	0.540821	-4.47467	7.65287e-06	0.000126611	-2.36351	87.8081	0.531855	-2.33322	0.0196368	0.202045	2.26429	87.8081	0.546162	2.15881	0.0308646	0.197381	4.96132	6.38505	7.37728	6.13428	5.83588
23883970	chr1	285629	289652	+	elongation factor 3	protein_coding	XP_012046531.1	CNAG_00104	-2.67883	913.77	0.397733	-3.57427	0.000351207	0.0121906	1.94242	913.77	0.395693	2.4207	0.0154906	0.141988	1.32805	913.77	0.39596	1.03372	0.301269	0.634021	-5.20341	913.77	0.397202	-5.99054	2.0914e-09	1.2826e-07	-1.46261	913.77	0.395427	-1.38722	0.165375	0.505573	3.55763	913.77	0.397469	4.60644	4.09625e-06	0.000248482	8.19952	9.62036	10.5782	10.0296	9.46532
23892086	chr13	139500	145048	+	hypothetical RNA	ncRNA	.	CNAG_13110	-2.65696	257.946	0.576187	-2.44673	0.0144157	0.131961	1.29766	257.946	0.573411	0.655567	0.512103	0.813253	-2.60166	257.946	0.576766	-2.39167	0.0167719	0.132204	-3.44782	257.946	0.575807	-3.10119	0.00192747	0.0116302	-3.37607	257.946	0.576386	-3.04543	0.00232349	0.0745573	1.02125	257.946	0.579148	0.0523889	0.958219	0.987084	6.98801	8.39823	8.77419	7.01843	8.79019
23886283	chr3	913679	916146	+	nuclear GTP-binding protein	protein_coding	XP_012048090.1	CNAG_02720	-2.64927	1163.31	0.433504	-3.24241	0.00118524	0.0259706	1.38413	1163.31	0.432568	1.08417	0.278291	0.643048	-1.54949	1163.31	0.433064	-1.45889	0.144595	0.451925	-3.66693	1163.31	0.43335	-4.32577	1.52e-05	0.000220229	-2.14469	1163.31	0.432909	-2.54272	0.0109993	0.154072	1.70977	1163.31	0.433844	1.7836	0.0744891	0.323157	9.01027	10.4156	10.8845	9.78347	10.1212
23885298	chr11	386347	388049	+	ribosome assembly protein RRB1	protein_coding	XP_012052382.1	CNAG_01600	-2.63994	558.013	0.338573	-4.1365	3.5265e-05	0.00284927	1.2831	558.013	0.336252	1.06953	0.284829	0.650185	-1.57032	558.013	0.337479	-1.92917	0.0537098	0.262128	-3.38731	558.013	0.338264	-5.20344	1.95628e-07	6.31466e-06	-2.01487	558.013	0.337169	-2.99757	0.00272143	0.0794339	1.68115	558.013	0.339484	2.20762	0.0272707	0.183453	8.00265	9.40227	9.76201	8.75037	9.1224
23886728	chr8	341723	343845	-	ATP-dependent RNA helicase ROK1	protein_coding	XP_012051096.1	CNAG_03205	-2.6234	458.798	0.42925	-3.24156	0.00118877	0.0259706	1.5932	458.798	0.426492	1.57548	0.115145	0.453464	-1.31111	458.798	0.427645	-0.913815	0.360814	0.691495	-4.17961	458.798	0.428654	-4.8136	1.48238e-06	3.15317e-05	-2.08887	458.798	0.427048	-2.48853	0.0128274	0.16419	2.0009	458.798	0.429802	2.32817	0.0199032	0.151909	7.54921	8.93989	9.61181	8.54826	8.73406
23889590	chr13	335076	338739	-	N-acetyltransferase 10	protein_coding	XP_012053453.1	CNAG_06379	-2.60876	376.419	0.51936	-2.66359	0.00773112	0.0867115	1.35045	376.419	0.51699	0.838385	0.401815	0.744228	-1.37563	376.419	0.517986	-0.888237	0.374413	0.701371	-3.52299	376.419	0.518985	-3.50068	0.000464076	0.00371784	-1.85772	376.419	0.51761	-1.72626	0.0843002	0.384064	1.89641	376.419	0.519977	1.7756	0.0757997	0.324802	7.38272	8.76507	9.19853	8.30467	8.15565
23888875	chr14	675488	676464	+	cytochrome c oxidase assembly protein subunit 17	protein_coding	XP_012053854.1	CNAG_05573	-2.59034	19.9228	0.442646	-3.10212	0.00192142	0.0362947	1.19954	19.9228	0.389425	0.674027	0.500294	0.80465	-1.02081	19.9228	0.396578	-0.0749114	0.940285	0.98357	-3.10722	19.9228	0.437414	-3.7393	0.000184532	0.00178122	-1.2245	19.9228	0.390729	-0.74781	0.454575	0.760483	2.53754	19.9228	0.443794	3.02715	0.00246869	0.0367983	3.12783	4.48163	4.74846	4.44156	4.42951
23887508	chr2	1529597	1532723	+	ribosome biogenesis protein ENP2	protein_coding	XP_012047651.1	CNAG_04062	-2.58851	320.755	0.438021	-3.13254	0.00173299	0.0345486	1.48136	320.755	0.434547	1.30463	0.192019	0.55939	-1.51805	320.755	0.436431	-1.37988	0.167625	0.482349	-3.83451	320.755	0.437341	-4.43371	9.26266e-06	0.000148078	-2.24878	320.755	0.435748	-2.68307	0.00729498	0.130153	1.70515	320.755	0.439214	1.75291	0.0796178	0.333364	7.13614	8.50719	9.07408	7.90404	8.2399
23886006	chr6	476368	477359	-	H/ACA ribonucleoprotein complex subunit 2	protein_coding	XP_012050113.1	CNAG_02378	-2.58688	487.231	0.379525	-3.61298	0.000302703	0.0110244	1.25188	487.231	0.377216	0.859194	0.390234	0.734846	-1.381	487.231	0.378152	-1.23155	0.218116	0.542465	-3.23848	487.231	0.379236	-4.47035	7.80906e-06	0.000128596	-1.72885	487.231	0.377862	-2.09023	0.0365975	0.269592	1.87319	487.231	0.380167	2.38185	0.0172261	0.138307	7.80832	9.17906	9.50303	8.71257	8.92996
23889551	chr13	244257	246157	+	pre-rRNA-processing protein TSR4	protein_coding	XP_012053423.1	CNAG_06340	-2.58373	456.929	0.503843	-2.71802	0.00656747	0.0783741	1.2908	456.929	0.501966	0.733643	0.463167	0.787677	-1.4774	456.929	0.502873	-1.11968	0.262851	0.59476	-3.33507	456.929	0.503579	-3.45073	0.000559072	0.0043068	-1.90702	456.929	0.502609	-1.85297	0.0638864	0.340115	1.74884	456.929	0.504483	1.59846	0.10994	0.394721	7.72058	9.08978	9.45782	8.52633	8.6931
23884873	chr5	1121301	1124632	-	hypothetical protein	protein_coding	XP_012049048.1;XP_012049333.1	CNAG_01130	-2.57039	204.754	0.337977	-4.02982	5.58205e-05	0.00366047	-1.27614	204.754	0.334777	-1.05081	0.293346	0.656847	-1.98509	204.754	0.337192	-2.93365	0.00334998	0.0450278	-2.01419	204.754	0.339022	-2.97974	0.00288491	0.0157266	-1.55554	204.754	0.33824	-1.88452	0.0594952	0.329657	1.29485	204.754	0.341407	1.0919	0.274879	0.613512	6.8973	8.25742	7.90497	7.26796	7.84669
23884114	chr1	752841	755008	+	zinc finger protein	protein_coding	XP_012046635.1	CNAG_00292	-2.56024	1567.78	0.292991	-4.62908	3.67289e-06	0.00055505	2.26639	1567.78	0.291353	4.05142	5.09085e-05	0.00244923	1.12541	1567.78	0.291767	0.584195	0.559089	0.822936	-5.80249	1567.78	0.292489	-8.67271	4.21962e-18	1.87615e-15	-2.01383	1567.78	0.291263	-3.46746	0.000525399	0.0313318	2.88131	1567.78	0.292901	5.21243	1.86384e-07	1.80585e-05	9.00069	10.3569	11.5372	10.5271	10.4417
23886845	chr8	670560	673656	-	cytoplasmic protein	protein_coding	XP_012050919.1	CNAG_03333	-2.55119	783.377	0.522714	-2.58491	0.00974036	0.102311	1.11939	783.377	0.521892	0.31178	0.755208	0.922165	-2.47754	783.377	0.522894	-2.5032	0.0123076	0.108543	-2.85578	783.377	0.522662	-2.89649	0.00377358	0.0192564	-2.77334	783.377	0.522841	-2.81467	0.00488278	0.110592	1.02973	783.377	0.523662	0.0807051	0.935676	0.98034	8.71873	10.07	10.2328	8.76136	10.3356
23884662	chr5	1711253	1713801	+	ATP-binding cassette, subfamily F, member 2	protein_coding	XP_012049175.1	CNAG_00891	-2.54018	1778.71	0.187482	-7.17367	7.30155e-13	1.66427e-09	1.00983	1778.71	0.186501	0.0756909	0.939665	0.984689	-1.47199	1778.71	0.186892	-2.98441	0.00284122	0.0403462	-2.56516	1778.71	0.187494	-7.24849	4.21448e-13	7.31263e-11	-1.48646	1778.71	0.186905	-3.05975	0.00221525	0.0727886	1.72568	1778.71	0.187883	4.18967	2.79363e-05	0.00129062	9.82782	11.1723	11.1864	10.6145	10.8685
23891731	chr8	607757	610154	+	hypothetical RNA	ncRNA	.	CNAG_12753	-2.53772	24.0684	0.509378	-2.6376	0.00834959	0.0919396	1.88162	24.0684	0.45707	1.99526	0.0460141	0.279126	-1.1423	24.0684	0.476902	-0.402478	0.687332	0.892903	-4.77503	24.0684	0.495661	-4.55051	5.35168e-06	9.26322e-05	-2.14938	24.0684	0.462222	-2.38829	0.0169272	0.191379	2.22159	24.0684	0.514006	2.24042	0.0250634	0.175544	3.19736	4.53578	5.4461	4.34411	4.34399
23885337	chr11	496786	500958	+	DNA polymerase phi subunit	protein_coding	XP_012052402.1	CNAG_01641	-2.53284	1366.06	0.343246	-3.9061	9.37959e-05	0.00525283	1.23202	1366.06	0.342383	0.879203	0.379291	0.727559	-1.42329	1366.06	0.342767	-1.48564	0.137374	0.438189	-3.1205	1366.06	0.343141	-4.78456	1.71363e-06	3.57501e-05	-1.75352	1366.06	0.342662	-2.36459	0.0180503	0.196395	1.77957	1366.06	0.343524	2.42058	0.0154959	0.12869	9.34005	10.6805	10.9815	10.1711	10.4073
23884891	chr5	1077307	1079287	-	FK506-binding protein 4	protein_coding	XP_012049042.1	CNAG_01148	-2.53233	1103.98	0.410518	-3.2653	0.00109348	0.0250075	1.56471	1103.98	0.409336	1.57792	0.114585	0.452629	-1.05403	1103.98	0.409651	-0.185306	0.852989	0.953911	-3.96236	1103.98	0.410256	-4.84176	1.28696e-06	2.81706e-05	-1.64925	1103.98	0.409389	-1.76314	0.0778777	0.369575	2.40253	1103.98	0.410571	3.07998	0.00207012	0.0325775	8.80189	10.1419	10.7878	10.0658	10.0098
23889361	chr12	378950	380448	-	Pin2-interacting protein X1	protein_coding	XP_012053152.1	CNAG_06126	-2.52825	204.588	0.620505	-2.15653	0.0310422	0.207969	1.42512	204.588	0.616714	0.828718	0.407264	0.749031	-1.18184	204.588	0.61794	-0.390065	0.696489	0.897254	-3.60306	204.588	0.619793	-2.98361	0.00284867	0.0156008	-1.68426	204.588	0.617225	-1.21855	0.223015	0.571603	2.13925	204.588	0.621013	1.76663	0.0772895	0.327963	6.46519	7.80221	8.31299	7.5605	7.26814
23889238	chr7	1374945	1377023	-	nucleolar protein 58	protein_coding	XP_012050654.1	CNAG_05976	-2.5253	941.991	0.34754	-3.84547	0.00012032	0.00631754	1.06885	941.991	0.346488	0.277231	0.781603	0.932021	-1.48747	941.991	0.346953	-1.65111	0.0987162	0.370637	-2.69916	941.991	0.347505	-4.12227	3.75151e-05	0.000472358	-1.58988	941.991	0.346919	-1.92816	0.0538352	0.316923	1.69772	941.991	0.347969	2.19444	0.0282041	0.186671	8.89408	10.2301	10.3261	9.65706	9.88555
23888449	chr4	432288	435708	-	U3 small nucleolar RNA-associated protein 12	protein_coding	XP_012048501.1	CNAG_05101	-2.52133	1023.02	0.348967	-3.82325	0.000131703	0.00643277	1.283	1023.02	0.347805	1.0337	0.301278	0.663347	-1.47461	1023.02	0.348383	-1.60837	0.107755	0.390289	-3.23488	1023.02	0.348801	-4.85582	1.19891e-06	2.65792e-05	-1.89192	1023.02	0.348217	-2.64161	0.00825129	0.137657	1.70984	1023.02	0.349378	2.21496	0.0267625	0.181434	8.91733	10.2511	10.6106	9.69054	10.0085
23888720	chr14	214741	216218	+	protein CMS1	protein_coding	XP_012053593.1	CNAG_05402	-2.51903	246.157	0.399837	-3.33352	0.000857544	0.0214812	1.29067	246.157	0.395491	0.93079	0.351962	0.703788	-1.32374	246.157	0.397196	-1.0187	0.308346	0.64249	-3.25123	246.157	0.399204	-4.26094	2.03568e-05	0.000283958	-1.70851	246.157	0.396558	-1.94862	0.0513407	0.311167	1.90296	246.157	0.400893	2.31544	0.0205888	0.15491	6.82758	8.15993	8.52796	7.75428	8.02314
23890374	chr3	1135415	1136823	-	DNA-directed RNA polymerase I subunit RPA43	protein_coding	XP_012048393.1	CNAG_07536	-2.51898	236.298	0.546512	-2.43881	0.0147358	0.133638	1.27099	236.298	0.543292	0.636761	0.524281	0.820232	-1.39635	236.298	0.544706	-0.88425	0.376562	0.702378	-3.20158	236.298	0.546066	-3.07432	0.00210979	0.0124104	-1.77473	236.298	0.544259	-1.52061	0.128359	0.454073	1.80398	236.298	0.547473	1.55475	0.120007	0.409203	6.794	8.12586	8.47154	7.64328	7.81484
23891819	chr9	493450	495466	-	hypothetical RNA	ncRNA	.	CNAG_12841	-2.51773	24.2618	0.906874	-1.46892	0.141855	0.477444	2.3872	24.2618	0.875339	1.43409	0.151545	0.512753	-1.67905	24.2618	0.898149	-0.832431	0.405166	0.724069	-6.01032	24.2618	0.896825	-2.88511	0.00391273	0.0197914	-4.00823	24.2618	0.888002	-2.25559	0.0240964	0.221649	1.49949	24.2618	0.919102	0.635921	0.524828	0.799563	3.1346	4.47122	5.72529	3.72037	4.94578
23886079	chr6	266194	267765	-	coproporphyrinogen III oxidase	protein_coding	XP_012049709.1	CNAG_02460	-2.51709	16.3371	0.796445	-1.67213	0.0944996	0.376567	1.47094	16.3371	0.762736	0.729919	0.46544	0.788096	-2.65594	16.3371	0.807186	-1.74584	0.0808382	0.332163	-3.70248	16.3371	0.789751	-2.39125	0.0167911	0.0612574	-3.90672	16.3371	0.800582	-2.45566	0.0140626	0.17241	-1.05516	16.3371	0.83276	-0.0930221	0.925886	0.977505	2.99729	4.33246	4.88845	2.92559	4.68993
23892072	chr13	15020	15643	-	hypothetical RNA	ncRNA	.	CNAG_13096	-2.50863	15.9324	0.504235	-2.63151	0.00850066	0.0930026	-1.05094	15.9324	0.468843	-0.152882	0.878492	0.962466	-2.18536	15.9324	0.504826	-2.23418	0.0254714	0.169389	-2.38704	15.9324	0.506577	-2.47785	0.0132177	0.0510759	-2.07944	15.9324	0.507166	-2.08254	0.037293	0.27119	1.14793	15.9324	0.540052	0.368536	0.712474	0.899038	3.16849	4.5077	4.43965	3.36311	4.32496
23884677	chr5	1663517	1670121	+	nucleolar pre-ribosomal-associated protein 1	protein_coding	XP_012049127.1;XP_012049185.1	CNAG_00906	-2.50614	723.669	0.264726	-5.00695	5.52983e-07	0.000126043	1.21351	723.669	0.262675	1.06284	0.287854	0.653031	-1.42952	723.669	0.263602	-1.9557	0.0505001	0.253628	-3.04122	723.669	0.26449	-6.06697	1.30344e-09	8.66605e-08	-1.73473	723.669	0.263365	-3.01752	0.00254852	0.0763197	1.75314	723.669	0.26541	3.05166	0.00227583	0.0347586	8.44649	9.77133	10.0506	9.25581	9.41078
23888788	chr14	407474	408667	-	hypothetical protein	protein_coding	XP_012053799.1	CNAG_05473	-2.50524	159.649	0.426203	-3.10873	0.00187896	0.0358145	1.43329	159.649	0.41937	1.23836	0.215582	0.581555	-1.36715	159.649	0.422503	-1.06785	0.285587	0.620061	-3.59073	159.649	0.42489	-4.3406	1.42092e-05	0.000209718	-1.95952	159.649	0.421178	-2.30425	0.0212084	0.208166	1.83245	159.649	0.427983	2.04162	0.0411895	0.22987	6.16212	7.48565	8.00447	7.033	7.29793
23888925	chr14	816201	818842	+	ATP-dependent rRNA helicase SPB4	protein_coding	XP_012053682.1	CNAG_05627	-2.50349	192.361	0.40583	-3.2623	0.00110512	0.0251056	1.10456	192.361	0.40131	0.357514	0.720707	0.909253	-1.49329	192.361	0.403427	-1.43394	0.151588	0.462185	-2.76526	192.361	0.405573	-3.61813	0.000296743	0.00260921	-1.64943	192.361	0.403168	-1.79073	0.0733365	0.358853	1.6765	192.361	0.407668	1.82857	0.0674642	0.3072	6.59929	7.92189	8.06497	7.34151	7.60551
23887147	chr2	495898	497347	-	hypothetical protein	protein_coding	XP_012047376.1	CNAG_03671	-2.50242	36.7874	0.348605	-3.79605	0.000147021	0.00685428	-1.06229	36.7874	0.326076	-0.267351	0.789199	0.935029	-1.77252	36.7874	0.340734	-2.42359	0.0153677	0.124592	-2.35568	36.7874	0.350355	-3.52827	0.000418292	0.00342038	-1.66858	36.7874	0.342524	-2.15642	0.0310512	0.249544	1.41179	36.7874	0.364036	1.36668	0.171725	0.492112	4.33676	5.66353	5.57244	4.84153	5.43505
23886977	chr8	1059456	1061315	-	hypothetical protein	protein_coding	XP_012051285.1	CNAG_03477	-2.49534	7.01986	0.614384	-2.14725	0.0317732	NA	-1.80649	7.01986	0.59835	-1.4259	0.153898	0.515451	-2.47427	7.01986	0.62962	-2.07586	0.0379071	0.216472	-1.38132	7.01986	0.65409	-0.712519	0.476143	0.651526	-1.36966	7.01986	0.668422	-0.678937	0.497178	0.786643	1.00852	7.01986	0.682813	0.017919	0.985703	0.996474	2.26495	3.56974	2.71414	2.2741	3.14973
23887828	chr9	752717	754428	-	protein BFR2	protein_coding	XP_012051782.1	CNAG_04395	-2.48796	171.337	0.478533	-2.7479	0.00599777	0.0747522	1.40541	171.337	0.473038	1.03796	0.299289	0.662056	-1.38094	171.337	0.475605	-0.979064	0.327548	0.663001	-3.49661	171.337	0.477508	-3.78205	0.000155545	0.00154979	-1.94079	171.337	0.474573	-2.01579	0.0438217	0.289215	1.80165	171.337	0.480052	1.76922	0.0768577	0.326926	6.28706	7.60079	8.09143	7.13333	7.49024
23889141	chr7	1045241	1046806	+	hypothetical protein	protein_coding	XP_012050579.1	CNAG_05854	-2.48564	58.6435	0.303975	-4.32146	1.55003e-05	0.0015361	1.06678	58.6435	0.284771	0.327508	0.743284	0.919027	-1.52636	58.6435	0.294213	-2.07364	0.038113	0.216575	-2.65163	58.6435	0.303365	-4.63758	3.5251e-06	6.66957e-05	-1.62829	58.6435	0.293583	-2.39577	0.0165856	0.190298	1.62848	58.6435	0.312246	2.25311	0.0242523	0.17211	4.91641	6.23153	6.32411	5.61804	5.99366
23889264	chr12	57199	60389	+	U3 small nucleolar RNA-associated protein 4	protein_coding	XP_012053079.1	CNAG_06005	-2.46957	123.151	0.372972	-3.49694	0.000470636	0.0150384	1.50972	123.151	0.362923	1.63749	0.101527	0.426843	-1.68878	123.151	0.369983	-2.04329	0.0410242	0.224988	-3.72836	123.151	0.370811	-5.11997	3.05586e-07	9.21161e-06	-2.54959	123.151	0.367805	-3.67115	0.000241466	0.0205094	1.46234	123.151	0.377723	1.45153	0.146632	0.455042	5.83331	7.13457	7.72832	6.37527	7.0476
23887777	chr9	619017	621655	-	hypothetical protein	protein_coding	XP_012051742.1	CNAG_04342	-2.46677	5.73701	0.643545	-2.02414	0.0429559	NA	-1.447	5.73701	0.603503	-0.883287	0.377081	0.726018	-2.8274	5.73701	0.682749	-2.19623	0.0280753	0.18011	-1.70475	5.73701	0.670806	-1.14721	0.251293	0.434594	-1.95397	5.73701	0.708503	-1.36401	0.172563	0.51291	-1.14619	5.73701	0.742907	-0.264972	0.791031	0.934185	1.9374	3.23713	2.69564	1.68271	2.64464
23884865	chr5	1148548	1149694	+	hypothetical protein	protein_coding	XP_012049329.1	CNAG_01122	-2.46351	8.04078	0.655251	-1.98507	0.0471368	0.259101	1.13494	8.04078	0.573911	0.318186	0.750344	0.921722	1.12683	8.04078	0.573554	0.300347	0.763912	0.92294	-2.79593	8.04078	0.64924	-2.28472	0.0223295	0.0759194	-1.0072	8.04078	0.566677	-0.018256	0.985435	0.993691	2.77595	8.04078	0.648924	2.26989	0.0232145	0.167644	1.85105	3.12967	3.30653	3.30878	2.92362
23889574	chr13	301851	303805	+	nucleolar protein	protein_coding	XP_012053442.1	CNAG_06363	-2.44271	150.86	0.340238	-3.78701	0.000152473	0.00695073	1.31488	150.86	0.332391	1.18816	0.23477	0.602149	-1.60449	150.86	0.337328	-2.02211	0.0431648	0.231807	-3.21188	150.86	0.338972	-4.96624	6.82631e-07	1.7282e-05	-2.10972	150.86	0.336052	-3.20501	0.00135057	0.0560807	1.52242	150.86	0.343815	1.76365	0.0777917	0.329093	6.20674	7.49411	7.88877	6.8111	7.2015
23889578	chr13	311019	313536	+	U3 small nucleolar RNA-associated protein 3	protein_coding	XP_012053445.1	CNAG_06367	-2.43711	412.344	0.59532	-2.1588	0.030866	0.207534	1.46688	412.344	0.593427	0.931458	0.351617	0.703788	-1.22873	412.344	0.594154	-0.500144	0.616974	0.855158	-3.57496	412.344	0.594922	-3.08936	0.0020059	0.0119115	-1.80239	412.344	0.593755	-1.43142	0.152309	0.489862	1.98345	412.344	0.595647	1.65872	0.0971724	0.369086	7.51897	8.80378	9.35644	8.50611	8.59225
23890701	chr14	773294	774520	+	hypothetical protein	protein_coding	XP_012053674.1	CNAG_07889	-2.41994	272.474	0.409974	-3.10989	0.00187157	0.0358145	1.47802	272.474	0.405931	1.38857	0.164965	0.526506	-1.40932	272.474	0.408034	-1.21312	0.225083	0.549206	-3.57672	272.474	0.409105	-4.49429	6.98026e-06	0.000116294	-2.08299	272.474	0.407161	-2.6001	0.00931979	0.145069	1.7171	272.474	0.411192	1.89687	0.0578451	0.279645	6.96792	8.24187	8.8053	7.74566	7.97966
23889966	chr2	8097	10692	+	U3 small nucleolar RNA-associated protein 18	protein_coding	XP_012047098.1	CNAG_06798	-2.41518	172.514	0.391548	-3.24898	0.00115819	0.025743	1.40654	172.514	0.385084	1.27804	0.201234	0.565595	-1.33597	172.514	0.388033	-1.07694	0.281509	0.616193	-3.39706	172.514	0.390286	-4.52049	6.16964e-06	0.000104502	-1.8791	172.514	0.38676	-2.35299	0.0186234	0.198395	1.80781	172.514	0.393197	2.17256	0.0298132	0.192571	6.32376	7.59512	8.08722	7.17637	7.42333
23886366	chr3	717896	721986	+	pumilio-family RNA binding protein	protein_coding	XP_012047890.1;XP_012048149.1	CNAG_02810	-2.40826	1077.8	0.347566	-3.6482	0.000264081	0.0102616	-1.08355	1077.8	0.346892	-0.333723	0.738588	0.91687	-1.81796	1077.8	0.347391	-2.48228	0.0130543	0.112151	-2.22256	1077.8	0.347641	-3.31441	0.000918366	0.00631232	-1.67778	1077.8	0.347466	-2.14858	0.031668	0.251041	1.3247	1077.8	0.348139	1.16525	0.24392	0.582335	9.27614	10.5437	10.4279	9.68119	10.1112
23885426	chr11	755528	757287	+	methylsterol monooxygenase	protein_coding	XP_012052721.1	CNAG_01737	-2.4064	239.313	0.551188	-2.29845	0.0215363	0.166475	1.49488	239.313	0.548188	1.05808	0.29002	0.653432	-3.86765	239.313	0.555026	-3.51598	0.000438138	0.0103609	-3.59727	239.313	0.550524	-3.35481	0.000794196	0.00563799	-5.78166	239.313	0.554366	-4.56645	4.96061e-06	0.00157297	-1.60724	239.313	0.557333	-1.22832	0.219328	0.551164	6.97148	8.23858	8.81903	6.28693	8.39815
23892174	chr14	838148	839903	-	hypothetical RNA	ncRNA	.	CNAG_13198	-2.38858	22.7366	0.587574	-2.13786	0.0325282	0.211102	2.31909	22.7366	0.526168	2.30641	0.0210875	0.171364	1.6655	22.7366	0.532723	1.3815	0.167127	0.482117	-5.53933	22.7366	0.567455	-4.35226	1.34744e-05	0.00020138	-1.39243	22.7366	0.510447	-0.935662	0.349447	0.683236	3.97817	22.7366	0.573539	3.47335	0.000513996	0.0115527	2.82213	4.07775	5.29203	4.79747	4.24576
23889478	chr12	746679	749712	+	hypothetical protein	protein_coding	XP_012053234.1	CNAG_06252	-2.38588	75.8112	0.365952	-3.4281	0.000607828	0.0170341	1.53406	75.8112	0.348823	1.76981	0.076758	0.363726	-1.28169	75.8112	0.356566	-1.00416	0.315303	0.649119	-3.66007	75.8112	0.362007	-5.17082	2.33067e-07	7.33646e-06	-1.96619	75.8112	0.352515	-2.76697	0.00565796	0.115748	1.86151	75.8112	0.369474	2.42635	0.0152516	0.127575	5.09268	6.34396	6.96034	5.98554	6.20417
23888047	chr10	757193	760053	+	hypothetical protein	protein_coding	XP_012052123.1	CNAG_04658	-2.37911	141.866	1.04114	-1.20101	0.229747	0.602978	1.89662	141.866	1.0377	0.889887	0.373527	0.722807	-2.28036	141.866	1.04167	-1.14169	0.253585	0.585576	-4.51227	141.866	1.04011	-2.09001	0.0366165	0.110799	-4.32498	141.866	1.04064	-2.03018	0.0423384	0.285641	1.0433	141.866	1.04408	0.0585784	0.953288	0.985643	5.9884	7.23946	8.16288	6.05023	7.78812
23890500	chr7	1033736	1037021	-	ATP-dependent RNA helicase DBP2-A	protein_coding	XP_012050393.1	CNAG_07676	-2.37727	838.175	0.464701	-2.68841	0.0071794	0.0831943	1.29959	838.175	0.463684	0.815339	0.414878	0.752486	-1.28714	838.175	0.464093	-0.78468	0.432641	0.745768	-3.08948	838.175	0.464534	-3.50322	0.000459675	0.00369089	-1.67275	838.175	0.463926	-1.59988	0.109626	0.427236	1.84694	838.175	0.464943	1.90376	0.0569415	0.278558	8.65606	9.90494	10.283	9.54046	9.61194
23884261	chr1	1177291	1179748	-	ubiquitin carboxyl-terminal hydrolase Ubp16	protein_coding	XP_012046319.1	CNAG_00455	-2.37674	177.702	0.360931	-3.46045	0.000539281	0.0160331	1.54344	177.702	0.353004	1.77377	0.0761013	0.362625	1.08971	177.702	0.354519	0.349604	0.726636	0.909252	-3.66835	177.702	0.359061	-5.22232	1.76692e-07	5.8194e-06	-1.41638	177.702	0.352614	-1.42424	0.154377	0.492652	2.58995	177.702	0.36055	3.80786	0.000140174	0.00438499	6.20749	7.45356	8.07961	7.57819	7.08226
23891160	chr2	940224	941945	+	hypothetical RNA	ncRNA	.	CNAG_12174	-2.37488	20.1995	0.399762	-3.1215	0.00179933	0.0353558	-1.74905	20.1995	0.391622	-2.05957	0.0394398	0.254516	-1.58912	20.1995	0.386198	-1.73026	0.083583	0.339392	-1.35781	20.1995	0.421779	-1.04624	0.295449	0.483734	1.10064	20.1995	0.408946	0.338304	0.735134	0.911101	1.49447	20.1995	0.416748	1.39085	0.164272	0.482105	3.69219	4.94152	4.13199	4.29356	4.58536
23890256	chr5	238263	242729	-	DNA-directed RNA polymerase, mitochondrial	protein_coding	XP_012049630.1	CNAG_07409	-2.37408	330.659	0.27146	-4.59504	4.3267e-06	0.000616374	1.05356	330.659	0.267963	0.280885	0.778799	0.931612	-1.33535	330.659	0.269183	-1.54995	0.121154	0.415112	-2.50122	330.659	0.271374	-4.87384	1.09448e-06	2.51165e-05	-1.40687	330.659	0.269097	-1.83015	0.0672278	0.347153	1.77787	330.659	0.272579	3.04553	0.00232267	0.0352238	7.43455	8.68028	8.7553	8.26348	8.37526
23885486	chr11	984554	985766	-	large subunit ribosomal protein L24e	protein_coding	XP_012052775.1	CNAG_01812	-2.37293	244.284	0.325307	-3.83229	0.000126954	0.00638316	1.26283	244.284	0.320732	1.04965	0.293878	0.657504	-1.74259	244.284	0.324209	-2.47134	0.0134609	0.113822	-2.9966	244.284	0.324628	-4.87737	1.0751e-06	2.48428e-05	-2.20058	244.284	0.323527	-3.51713	0.000436245	0.0269314	1.36173	244.284	0.328063	1.35779	0.174529	0.496742	6.98248	8.22814	8.56496	7.42717	7.71025
23890404	chr3	1225709	1227025	+	hypothetical protein	protein_coding	XP_012048413.1	CNAG_07567	-2.36291	133.435	0.432183	-2.87045	0.00409883	0.0601709	1.14424	133.435	0.426467	0.455809	0.648527	0.879959	-1.60312	133.435	0.430054	-1.58326	0.113362	0.398798	-2.70373	133.435	0.431676	-3.32413	0.000886934	0.006114	-1.83436	133.435	0.429544	-2.03768	0.0415818	0.283386	1.47394	133.435	0.43522	1.28596	0.198457	0.526602	6.14754	7.38618	7.58063	6.70234	7.01595
23884928	chr5	973781	975100	-	ribosome production factor 2	protein_coding	XP_012049376.1	CNAG_01187	-2.34921	387.225	0.379782	-3.24442	0.0011769	0.0259479	1.35394	387.225	0.377029	1.15948	0.246259	0.61507	-1.30614	387.225	0.378241	-1.01869	0.308351	0.64249	-3.18067	387.225	0.379267	-4.40146	1.07522e-05	0.000169981	-1.76843	387.225	0.377724	-2.17743	0.0294484	0.24254	1.79859	387.225	0.380472	2.22582	0.0260262	0.179291	7.53985	8.77129	9.2083	8.38518	8.59559
23884930	chr5	966368	972298	+	DNA-directed RNA polymerase I subunit RPA1	protein_coding	XP_012049378.1	CNAG_01189	-2.33973	1717.93	0.314014	-3.90538	9.40759e-05	0.00525283	-1.00311	1717.93	0.313499	-0.0142714	0.988613	0.996614	-1.4557	1717.93	0.313727	-1.72671	0.0842206	0.34082	-2.33249	1717.93	0.314028	-3.89096	9.98491e-05	0.00106177	-1.45119	1717.93	0.313741	-1.71237	0.0868293	0.387786	1.60729	1717.93	0.314256	2.17858	0.0293632	0.19111	9.88285	11.1089	11.1044	10.5672	10.7057
23888435	chr4	403597	405042	-	deoxyhypusine hydroxylase	protein_coding	XP_012048706.1	CNAG_05085	-2.33583	115.593	0.375719	-3.25758	0.00112367	0.0251923	1.3141	115.593	0.366575	1.07501	0.282369	0.647536	-1.24488	115.593	0.370107	-0.85382	0.393205	0.716748	-3.06951	115.593	0.374138	-4.32463	1.52789e-05	0.000220923	-1.63589	115.593	0.368502	-1.92693	0.0539883	0.317289	1.87635	115.593	0.377599	2.40448	0.0161956	0.132918	5.8054	7.02767	7.42116	6.70842	6.77144
23885864	chr6	911690	913818	+	nucleolar protein 56	protein_coding	XP_012050017.1	CNAG_02209	-2.33368	1350.42	0.427985	-2.85666	0.00428128	0.0609904	1.16275	1350.42	0.427409	0.508972	0.610772	0.864217	-1.46957	1350.42	0.427713	-1.29853	0.194105	0.51446	-2.71348	1350.42	0.427926	-3.36541	0.000764309	0.00547562	-1.70875	1350.42	0.427654	-1.80739	0.0707015	0.35483	1.588	1350.42	0.42823	1.55806	0.119219	0.408484	9.46675	10.6892	10.9067	10.1335	10.3519
23886735	chr8	365137	367628	+	hypothetical protein	protein_coding	XP_012051102.1	CNAG_03215	-2.33221	28.0655	0.525446	-2.32506	0.0200685	0.160786	-1.08275	28.0655	0.509829	-0.224967	0.822005	0.944074	-2.29125	28.0655	0.530141	-2.25626	0.0240543	0.164414	-2.15397	28.0655	0.52726	-2.09953	0.0357698	0.108746	-2.11615	28.0655	0.531939	-2.03302	0.0420509	0.284803	1.01787	28.0655	0.546925	0.0467337	0.962725	0.98854	4.11688	5.33155	5.21279	4.13411	4.79813
23892082	chr13	103692	105177	-	hypothetical RNA	ncRNA	.	CNAG_13106	-2.33005	72.1674	0.577628	-2.11271	0.0346257	0.217221	1.08928	72.1674	0.571333	0.215949	0.829028	0.94618	-5.12773	72.1674	0.595446	-3.9606	7.47629e-05	0.00267459	-2.53808	72.1674	0.57729	-2.32767	0.0199299	0.069843	-5.58555	72.1674	0.595118	-4.17009	3.04474e-05	0.00463836	-2.2007	72.1674	0.601164	-1.89293	0.0583672	0.281583	5.5119	6.73381	6.85789	4.36549	6.83184
23889049	chr7	785586	787180	+	hypothetical protein	protein_coding	XP_012050505.1	CNAG_05757	-2.32774	110.676	0.474537	-2.56867	0.010209	0.105293	1.24819	110.676	0.467809	0.683701	0.494164	0.80465	-1.61844	110.676	0.472378	-1.47044	0.141441	0.445706	-2.90546	110.676	0.47355	-3.24943	0.00115635	0.00767378	-2.02013	110.676	0.471387	-2.15205	0.0313936	0.250574	1.43826	110.676	0.478064	1.09676	0.272746	0.611464	5.85314	7.06986	7.38923	6.37345	6.56583
23883954	chr1	241037	243443	+	N2,N2-dimethylguanosine tRNA methyltransferase	protein_coding	XP_012046176.1	CNAG_00086	-2.32581	826.906	0.425432	-2.86234	0.0042052	0.0605843	2.26183	826.906	0.423446	2.78074	0.00542355	0.0698057	1.33369	826.906	0.423834	0.980167	0.327004	0.662428	-5.26059	826.906	0.424745	-5.6392	1.70837e-08	7.8918e-07	-1.69591	826.906	0.423145	-1.80095	0.0717104	0.356813	3.10192	826.906	0.425133	3.84154	0.000122267	0.0040044	8.1452	9.36234	10.5398	9.77752	9.24613
23886426	chr3	556559	558464	+	hypothetical protein	protein_coding	XP_012048195.1	CNAG_02875	-2.32257	104.725	0.301803	-4.02819	5.62079e-05	0.00366047	1.21228	104.725	0.290883	0.954745	0.339707	0.697203	-1.61158	104.725	0.298204	-2.30872	0.020959	0.152143	-2.8156	104.725	0.300398	-4.97154	6.64219e-07	1.68962e-05	-1.95368	104.725	0.296782	-3.25556	0.00113169	0.050388	1.44118	104.725	0.307493	1.71468	0.0864045	0.348588	5.79388	7.00426	7.28245	6.31035	6.64559
23885566	chr11	1202612	1204541	-	protein MAK11	protein_coding	XP_012052834.1	CNAG_01898	-2.32096	272.921	0.48786	-2.48989	0.0127782	0.122721	1.25494	272.921	0.485212	0.675197	0.49955	0.80465	-1.61148	272.921	0.487006	-1.41351	0.157505	0.471283	-2.91265	272.921	0.487461	-3.16401	0.00155609	0.00982473	-2.02231	272.921	0.486605	-2.08794	0.0368034	0.269821	1.44026	272.921	0.489246	1.0758	0.282017	0.620177	7.1534	8.36731	8.6947	7.67771	8.10495
23890456	chr6	300419	301963	+	U3 small nucleolar ribonucleoprotein IMP4	protein_coding	XP_012050241.1	CNAG_07630	-2.30821	87.9612	0.354279	-3.40629	0.000658533	0.0181575	1.09721	87.9612	0.344157	0.388884	0.697362	0.902058	-1.34666	87.9612	0.348231	-1.23303	0.217563	0.542465	-2.53259	87.9612	0.35367	-3.79058	0.000150298	0.00150382	-1.47756	87.9612	0.347611	-1.62025	0.105178	0.420954	1.71403	87.9612	0.357635	2.1737	0.0297273	0.192551	5.54518	6.74756	6.88118	6.31862	6.18715
23887586	chr9	129810	131550	-	ATP-dependent rRNA helicase RRP3	protein_coding	XP_012051421.1	CNAG_04147	-2.30528	197.737	0.387184	-3.11207	0.00185783	0.0358145	1.35583	197.737	0.382181	1.14912	0.250505	0.617937	-1.52781	197.737	0.38535	-1.58677	0.112564	0.397232	-3.12556	197.737	0.386218	-4.25696	2.07227e-05	0.000287932	-2.07144	197.737	0.384379	-2.73333	0.00626976	0.12049	1.50888	197.737	0.389354	1.52427	0.127442	0.418928	6.64007	7.84343	8.28236	7.23071	7.56335
23884221	chr1	1084959	1087465	-	nuclear protein	protein_coding	XP_012046702.1	CNAG_00413	-2.30499	890.181	0.298211	-4.03995	5.34633e-05	0.00361963	1.35928	890.181	0.296777	1.49217	0.135653	0.487542	-1.56737	890.181	0.297732	-2.17761	0.0294347	0.184324	-3.13312	890.181	0.297932	-5.53013	3.19998e-08	1.37968e-06	-2.13049	890.181	0.297452	-3.66846	0.00024402	0.0205094	1.47061	890.181	0.298882	1.86165	0.0626528	0.294519	8.81467	10.0194	10.4621	9.37059	10.141
23886310	chr3	843822	845801	-	short-chain dehydrogenase	protein_coding	XP_012048106.1	CNAG_02751	-2.30096	351.672	1.02477	-1.17318	0.240723	0.615352	1.07596	351.672	1.02407	0.103141	0.917851	0.979149	-4.95782	351.672	1.02676	-2.2495	0.0244806	0.166125	-2.47574	351.672	1.02474	-1.27629	0.201854	0.373274	-5.33441	351.672	1.02673	-2.35244	0.0186507	0.198395	-2.15468	351.672	1.02743	-1.0779	0.281077	0.619284	7.81613	9.0186	9.12434	6.70862	9.2942
23889362	chr12	380517	382122	+	ribosome biogenesis protein NSA2	protein_coding	XP_012053153.1	CNAG_06127	-2.30026	120.102	0.306458	-3.92157	8.79747e-05	0.00505522	1.75903	120.102	0.292432	2.78622	0.00533266	0.0691462	-1.19795	120.102	0.298731	-0.872257	0.383068	0.708265	-4.04623	120.102	0.30242	-6.66814	2.59062e-11	2.97252e-09	-2.10723	120.102	0.294586	-3.65038	0.000261855	0.0214284	1.92016	120.102	0.308514	3.05084	0.00228203	0.0347586	5.6977	6.89842	7.71267	6.63572	6.79077
23886600	chr3	74565	75575	+	nucleolar protein 16	protein_coding	XP_012048312.1	CNAG_03064	-2.29768	153.285	0.569568	-2.10717	0.0351029	0.218353	1.42382	153.285	0.564835	0.902506	0.366788	0.718134	-1.28141	153.285	0.566976	-0.63094	0.52808	0.805745	-3.27148	153.285	0.568541	-3.0076	0.00263323	0.014635	-1.82449	153.285	0.565945	-1.53283	0.125319	0.450167	1.79309	153.285	0.570669	1.47625	0.139878	0.441134	6.19747	7.39674	7.90611	7.03748	7.0538
23889561	chr13	269096	271069	-	hypothetical protein	protein_coding	XP_012053430.1	CNAG_06350	-2.29731	227.313	0.330881	-3.62652	0.000287264	0.0107803	1.3221	227.313	0.325876	1.23616	0.2164	0.583535	-1.43566	227.313	0.328656	-1.58742	0.112418	0.397232	-3.03728	227.313	0.329973	-4.85731	1.18991e-06	2.65792e-05	-1.89809	227.313	0.327742	-2.82096	0.00478796	0.109511	1.60018	227.313	0.332719	2.03845	0.0415048	0.231224	6.8419	8.04047	8.44306	7.51749	7.69683
23884970	chr5	848292	849927	-	rRNA-processing protein EBP2	protein_coding	XP_012049407.1	CNAG_01236	-2.28883	181.444	0.512085	-2.33284	0.0196567	0.158693	1.29906	181.444	0.507983	0.743084	0.457431	0.783077	-1.19878	181.444	0.509437	-0.513455	0.607633	0.849299	-2.97334	181.444	0.511372	-3.07425	0.00211036	0.0124104	-1.5573	181.444	0.508721	-1.25618	0.20905	0.558106	1.90929	181.444	0.512817	1.81943	0.0688451	0.310566	6.47396	7.66764	8.04472	7.40513	7.37132
23884704	chr5	1589251	1591449	+	hypothetical protein	protein_coding	XP_012049115.1;XP_012049207.1;XP_012049208.1	CNAG_00937	-2.28763	4.79789	1.12545	-1.06078	0.288789	NA	4.61265	4.79789	0.806275	2.73554	0.00622786	NA	3.48977	4.79789	0.820723	2.19701	0.0280201	NA	-10.552	4.79789	0.998029	-3.40616	0.000658833	0.00493362	-1.32176	4.79789	0.634839	-0.633958	0.526108	NA	7.9833	4.79789	1.00974	2.96809	0.00299661	NA	-0.17564	1.00357	3.22036	2.80344	1.85943
23888542	chr4	706505	708803	+	SET domain-containing protein 6	protein_coding	XP_012048781.1	CNAG_05202	-2.28585	380.93	0.342271	-3.48476	0.000492574	0.0154506	1.37882	380.93	0.339219	1.36619	0.17188	0.53672	-1.28153	380.93	0.34058	-1.05077	0.293366	0.62826	-3.15178	380.93	0.341648	-4.84759	1.24971e-06	2.75246e-05	-1.76701	380.93	0.339954	-2.41593	0.0156949	0.183704	1.78369	380.93	0.342999	2.434	0.0149329	0.126116	7.53514	8.72697	9.19016	8.368	8.54581
23891567	chr6	1060950	1062922	+	hypothetical RNA	ncRNA	.	CNAG_12585	-2.28464	18.2652	0.459267	-2.59537	0.0094489	0.0997093	1.53379	18.2652	0.388425	1.58872	0.112124	0.448239	1.73477	18.2652	0.383454	2.07259	0.0382106	0.216713	-3.50415	18.2652	0.442565	-4.08768	4.35704e-05	0.000539999	1.13104	18.2652	0.363283	0.488996	0.624844	0.861786	3.96332	18.2652	0.438208	4.53371	5.79572e-06	0.00033414	2.7725	3.95266	4.57035	4.75416	3.96844
23890555	chr8	1035423	1037968	-	U3 small nucleolar RNA-associated protein 25	protein_coding	XP_012051387.1	CNAG_07735	-2.28401	241.881	0.399492	-2.9827	0.00285713	0.0481209	1.26679	241.881	0.39584	0.861915	0.388734	0.734624	-1.49955	241.881	0.39804	-1.46851	0.141966	0.446288	-2.89337	241.881	0.398907	-3.84237	0.000121851	0.00126547	-1.89961	241.881	0.397452	-2.3291	0.0198539	0.202486	1.52313	241.881	0.40109	1.51348	0.130157	0.423496	6.97486	8.16495	8.506	7.57876	7.90632
23884194	chr1	1015365	1019267	+	translation initiation factor 4G	protein_coding	XP_012046685.1	CNAG_00386	-2.28263	972.609	0.302289	-3.93893	8.18465e-05	0.00482471	1.13918	972.609	0.301197	0.624144	0.532533	0.826647	-1.32205	972.609	0.301639	-1.3353	0.181779	0.500826	-2.60031	972.609	0.302189	-4.56232	5.05906e-06	8.8428e-05	-1.50605	972.609	0.301539	-1.95918	0.0500922	0.309415	1.72658	972.609	0.30263	2.60357	0.00922597	0.0930063	8.9984	10.1886	10.3765	9.78569	10.1328
23888543	chr4	748322	749539	-	hypothetical protein	protein_coding	XP_012048782.1	CNAG_05212	-2.28103	19.6758	0.445469	-2.67064	0.00757065	0.0856546	-1.2947	19.6758	0.427981	-0.870644	0.383949	0.731429	-2.75503	19.6758	0.465457	-3.14114	0.00168292	0.0277542	-1.76182	19.6758	0.453801	-1.8005	0.071782	0.181599	-2.12792	19.6758	0.473438	-2.30114	0.0213837	0.208181	-1.2078	19.6758	0.489304	-0.556666	0.577755	0.830501	3.7354	4.93862	4.56698	3.46131	4.84159
23885335	chr11	483056	486066	+	elongation factor G, mitochondrial	protein_coding	XP_012052657.1	CNAG_01639	-2.27827	1154.75	0.364591	-3.25827	0.00112093	0.0251923	1.15559	1154.75	0.363805	0.573452	0.566339	0.845158	-1.22517	1154.75	0.36406	-0.804775	0.420949	0.73764	-2.63274	1154.75	0.364511	-3.83133	0.000127451	0.00131595	-1.41579	1154.75	0.363979	-1.37813	0.168163	0.508389	1.85955	1154.75	0.364765	2.4535	0.0141473	0.121992	9.21575	10.4033	10.6119	10.1101	10.1653
23885124	chr5	394128	396391	+	hsp71-like protein	protein_coding	XP_012049523.1	CNAG_01404	-2.27798	1706.75	0.261823	-4.53648	5.72015e-06	0.000730346	1.13404	1706.75	0.261126	0.69497	0.487074	0.802427	-1.46041	1706.75	0.261498	-2.0894	0.0366721	0.212578	-2.58332	1706.75	0.261761	-5.23083	1.68753e-07	5.71669e-06	-1.65617	1706.75	0.261436	-2.78403	0.00536873	0.113035	1.55982	1706.75	0.262132	2.44679	0.0144137	0.123223	9.84567	11.0331	11.2146	10.4868	10.6941
23888173	chr10	381298	384429	-	spermine transporter	protein_coding	XP_012052211.1	CNAG_04794	-2.27706	117.465	0.31876	-3.72434	0.000195824	0.00836904	-1.32589	117.465	0.314631	-1.29347	0.195849	0.56123	-1.72456	117.465	0.317195	-2.47869	0.0131867	0.113	-1.71738	117.465	0.321088	-2.42988	0.0151039	0.0563444	-1.30068	117.465	0.319535	-1.18692	0.23526	0.586138	1.32037	117.465	0.323601	1.23901	0.215342	0.546499	6.21818	7.40343	6.99959	6.61693	7.0879
23884548	chr1	2026018	2027470	-	large subunit ribosomal protein L29	protein_coding	XP_012046949.1	CNAG_00771	-2.27549	84.9017	0.527079	-2.25048	0.0244188	0.179877	1.1556	84.9017	0.51943	0.401683	0.687918	0.897496	-1.08671	84.9017	0.52094	-0.230277	0.817877	0.939982	-2.62957	84.9017	0.526299	-2.65025	0.00804314	0.0346571	-1.2558	84.9017	0.52015	-0.631753	0.527549	0.805115	2.09394	84.9017	0.527789	2.02016	0.0433669	0.237836	5.40895	6.59397	6.80287	6.47356	5.93141
23887811	chr9	710380	713003	+	protein KRI1	protein_coding	XP_012051772.1	CNAG_04376	-2.27329	153.297	0.560418	-2.1141	0.0345064	0.217221	1.32247	153.297	0.556029	0.72521	0.468323	0.790352	-1.30166	153.297	0.558014	-0.681624	0.495477	0.786139	-3.00636	153.297	0.559605	-2.83775	0.00454329	0.0222903	-1.72141	153.297	0.557198	-1.40631	0.159632	0.497814	1.74645	153.297	0.561577	1.43244	0.152018	0.462687	6.2569	7.44051	7.84374	7.05838	7.23172
23889489	chr13	54249	55509	-	hypothetical protein	protein_coding	XP_012053372.1	CNAG_06273	-2.27292	111.779	0.405914	-2.91822	0.00352035	0.0544096	1.08502	111.779	0.39971	0.294501	0.768375	0.926406	-1.8813	111.779	0.40546	-2.24863	0.0245361	0.166179	-2.46615	111.779	0.405586	-3.21081	0.0013236	0.00856945	-2.04124	111.779	0.405132	-2.54101	0.0110533	0.154215	1.20817	111.779	0.411254	0.66338	0.507087	0.784877	6.0112	7.1933	7.31072	6.27622	6.9664
23892014	chr11	1398319	1398842	-	hypothetical RNA	ncRNA	.	CNAG_13037	-2.2719	11.7227	0.627357	-1.88712	0.0591445	0.290503	1.21428	11.7227	0.582262	0.481048	0.630483	0.871976	-1.84904	11.7227	0.623024	-1.42334	0.154636	0.466786	-2.75871	11.7227	0.621363	-2.3561	0.018468	0.0660206	-2.24525	11.7227	0.616987	-1.89124	0.0585918	0.327776	1.22869	11.7227	0.659713	0.450377	0.652439	0.875929	2.68942	3.88192	4.1616	2.96366	4.00265
23889600	chr13	362182	364008	+	hypothetical protein	protein_coding	XP_012053314.1	CNAG_06389	-2.27183	4.27881	0.911167	-1.29927	0.193851	NA	1.91016	4.27881	0.760851	1.22717	0.219759	NA	-1.1791	4.27881	0.832253	-0.285597	0.775187	NA	-4.33955	4.27881	0.865783	-2.44582	0.0144525	0.0548638	-2.25227	4.27881	0.782304	-1.49735	0.134303	NA	1.92674	4.27881	0.929156	1.01831	0.308533	NA	0.855426	2.01148	2.96311	1.79741	1.92951
23888563	chr4	801105	802561	+	mitochondrial import inner membrane translocase subunit TIM54	protein_coding	XP_012048793.1	CNAG_05234	-2.27031	211.028	0.435188	-2.71811	0.00656552	0.0783741	1.28476	211.028	0.431243	0.83827	0.401879	0.744228	-1.3552	211.028	0.433171	-1.01232	0.311385	0.645912	-2.9168	211.028	0.434518	-3.55426	0.000379045	0.00317612	-1.74111	211.028	0.432497	-1.84974	0.0643516	0.341901	1.67526	211.028	0.436431	1.70561	0.0880802	0.351719	6.74787	7.92961	8.29088	7.48895	7.90209
23884621	chr1	2238229	2239740	+	hypothetical protein	protein_coding	XP_012046998.1	CNAG_00845	-2.26551	211.156	0.552946	-2.13372	0.0328656	0.212197	1.45843	211.156	0.549508	0.990732	0.321817	0.679477	-1.49449	211.156	0.551705	-1.05066	0.293416	0.62826	-3.30408	211.156	0.552148	-3.1228	0.00179138	0.0110146	-2.17961	211.156	0.550904	-2.0404	0.0413102	0.283084	1.51591	211.156	0.554334	1.08271	0.278939	0.617794	6.70751	7.88695	8.43106	7.30616	7.67701
23887748	chr9	538262	540020	+	NADPH2 dehydrogenase	protein_coding	XP_012051487.1	CNAG_04313	-2.25902	152.637	0.219559	-5.3548	8.56524e-08	3.30113e-05	1.56251	152.637	0.205228	3.13733	0.00170497	0.0318018	1.00975	152.637	0.20911	0.0669284	0.946639	0.984465	-3.52974	152.637	0.215903	-8.42768	3.52574e-17	1.39345e-14	-1.54743	152.637	0.205268	-3.06853	0.00215113	0.0721457	2.28104	152.637	0.219596	5.41762	6.03986e-08	7.2645e-06	6.07074	7.24793	7.89232	7.26438	7.24883
23889079	chr7	876404	877840	-	hypothetical protein	protein_coding	XP_012050531.1	CNAG_05789	-2.25803	290.322	0.388133	-3.02748	0.00246599	0.043237	1.15822	290.322	0.385354	0.549913	0.582379	0.853384	-1.50327	290.322	0.386995	-1.51966	0.128596	0.42536	-2.6153	290.322	0.38784	-3.57616	0.00034868	0.00297067	-1.74112	290.322	0.386701	-2.06881	0.0385635	0.273116	1.50208	290.322	0.389471	1.50709	0.131789	0.426418	7.29991	8.47386	8.68566	7.88518	8.09409
23889474	chr12	729495	734628	-	protein TIF31	protein_coding	XP_012053231.1	CNAG_06248	-2.25326	1112.16	0.336098	-3.48712	0.00048826	0.0153858	1.06105	1112.16	0.335336	0.254966	0.798749	0.937766	-1.38038	1112.16	0.335667	-1.38549	0.165904	0.480925	-2.39083	1112.16	0.336072	-3.74179	0.000182714	0.00177323	-1.46466	1112.16	0.335641	-1.64033	0.100937	0.413956	1.63235	1112.16	0.336402	2.1015	0.0355972	0.214074	9.25633	10.4279	10.5134	9.96273	10.2796
23884215	chr1	1070423	1073828	-	glyoxal oxidase	protein_coding	XP_012046698.1	CNAG_00407	-2.23611	832.614	0.617159	-1.88119	0.059946	0.292167	1.37767	832.614	0.616439	0.749834	0.453355	0.78028	-1.53614	832.614	0.616925	-1.00387	0.315441	0.649119	-3.08062	832.614	0.617007	-2.6308	0.00851847	0.0362009	-2.11629	832.614	0.616773	-1.75355	0.0795082	0.374257	1.45567	832.614	0.617492	0.877226	0.380364	0.701463	8.74297	9.90408	10.3664	9.28503	10.2884
23886160	chr6	35236	36665	+	transferase	protein_coding	XP_012050224.1	CNAG_02546	-2.234	322.064	0.394046	-2.94288	0.00325178	0.0517109	1.39919	322.064	0.39086	1.23981	0.215046	0.581067	-1.09505	322.064	0.391854	-0.334285	0.738164	0.913344	-3.12579	322.064	0.39335	-4.18005	2.91441e-05	0.000383237	-1.53218	322.064	0.391154	-1.57376	0.115542	0.437312	2.0401	322.064	0.394337	2.60853	0.00909332	0.0927413	7.2618	8.42057	8.90504	8.28889	8.28976
23886934	chr8	922512	924439	-	GDP-mannose transporter 2	protein_coding	XP_012051249.1	CNAG_03426	-2.23068	124.79	0.375118	-3.08565	0.00203111	0.0375889	-1.04119	124.79	0.370473	-0.157171	0.87511	0.960545	-2.61163	124.79	0.378768	-3.65646	0.000255722	0.00683492	-2.14244	124.79	0.37547	-2.92768	0.00341505	0.0178769	-2.50832	124.79	0.379116	-3.49951	0.000466106	0.0282744	-1.17078	124.79	0.383656	-0.5929	0.553248	0.816126	6.32833	7.48239	7.42345	6.09417	6.92814
23885324	chr11	460197	460945	-	small subunit ribosomal protein S20	protein_coding	XP_012052649.1	CNAG_01628	-2.2266	821.389	0.217822	-5.30177	1.14685e-07	3.73435e-05	1.09183	821.389	0.216264	0.586074	0.557826	0.840401	-1.66726	821.389	0.217432	-3.39176	0.000694457	0.0144613	-2.43107	821.389	0.217728	-5.88621	3.95163e-09	2.21354e-07	-1.82036	821.389	0.217337	-3.97641	6.99622e-05	0.00903808	1.33549	821.389	0.218888	1.90676	0.0565521	0.277511	8.87617	10.0304	10.1575	9.29401	9.83621
23884889	chr5	1080205	1084412	-	U3 small nucleolar RNA-associated protein 22	protein_coding	XP_012049043.1	CNAG_01146	-2.22338	521.556	0.346241	-3.32934	0.000870519	0.0214896	1.24528	521.556	0.344348	0.919049	0.35807	0.709542	-1.29709	521.556	0.345184	-1.08717	0.276962	0.611327	-2.76873	521.556	0.345942	-4.24703	2.16627e-05	0.000298082	-1.61524	521.556	0.344885	-2.00573	0.0448851	0.291544	1.71413	521.556	0.346775	2.24203	0.0249595	0.175168	8.08141	9.23347	9.54989	8.85757	9.01918
23888486	chr4	545388	546952	+	carbonic anhydrase	protein_coding	XP_012048738.1	CNAG_05144	-2.2214	213.022	0.368615	-3.12377	0.0017855	0.0351851	1.38063	213.022	0.363559	1.27993	0.20057	0.56464	-1.09438	213.022	0.365121	-0.356351	0.721578	0.907828	-3.06693	213.022	0.367533	-4.39905	1.08726e-05	0.000170746	-1.51093	213.022	0.364029	-1.63569	0.101904	0.41572	2.02983	213.022	0.369079	2.76731	0.00565208	0.0664169	6.67987	7.82918	8.29521	7.70056	7.38411
23890203	chr1	760919	764307	-	heat shock protein	protein_coding	XP_012047047.1	CNAG_07347	-2.21974	5524.92	1.0213	-1.1264	0.259997	0.637682	2.43555	5524.92	1.02119	1.25759	0.208538	0.572742	-2.06243	5524.92	1.02131	-1.02256	0.306517	0.640582	-5.40628	5524.92	1.02126	-2.38396	0.0171277	0.06223	-5.02316	5524.92	1.02127	-2.2801	0.0226019	0.212495	1.07627	5524.92	1.02137	0.103823	0.917309	0.973403	11.1534	12.3038	13.588	11.2595	12.9376
23886651	chr8	124072	127441	-	periodic tryptophan protein 2	protein_coding	XP_012051041.1	CNAG_03124	-2.21622	900.187	0.373239	-3.07604	0.00209767	0.0381486	1.3202	900.187	0.372153	1.07685	0.281549	0.645868	-1.24326	900.187	0.372608	-0.843058	0.399196	0.721021	-2.92584	900.187	0.37303	-4.15208	3.29463e-05	0.000421547	-1.64135	900.187	0.372399	-1.91967	0.0549001	0.320342	1.78258	900.187	0.373484	2.23294	0.0255528	0.177699	8.82809	9.97588	10.3766	9.66144	9.74689
23890519	chr7	1323168	1326508	-	gamma-aminobutyric acid transporter	protein_coding	XP_012050812.1	CNAG_07695	-2.21605	726.404	0.441322	-2.60126	0.0092882	0.0990834	1.08088	726.404	0.440529	0.254711	0.798946	0.93778	-2.53043	726.404	0.44183	-3.03144	0.00243389	0.0361252	-2.39529	726.404	0.441281	-2.85578	0.00429311	0.0213775	-2.73509	726.404	0.441789	-3.28571	0.00101726	0.0482748	-1.14186	726.404	0.44258	-0.432439	0.665422	0.879508	8.80727	9.95509	10.0673	8.61505	10.1519
23889343	chr12	322686	326574	-	hypothetical protein	protein_coding	XP_012053001.1	CNAG_06105	-2.21586	114.957	0.673023	-1.70554	0.0880945	0.361145	1.76693	114.957	0.66682	1.23158	0.218105	0.585166	-1.26191	114.957	0.670035	-0.500877	0.616457	0.855113	-3.91526	114.957	0.671108	-2.93412	0.003345	0.0175878	-2.2297	114.957	0.668111	-1.73152	0.083359	0.38316	1.75596	114.957	0.674303	1.20459	0.228361	0.562119	5.69273	6.84224	7.66224	6.50464	7.4748
23890668	chr10	625977	641984	+	midasin	protein_coding	XP_012051994.1	CNAG_07855	-2.21533	3331.81	0.382658	-2.99882	0.00271026	0.0468224	1.23486	3331.81	0.38239	0.795895	0.426093	0.761184	-1.21694	3331.81	0.382488	-0.740559	0.458961	0.762675	-2.73561	3331.81	0.382617	-3.79457	0.000147901	0.00148402	-1.50274	3331.81	0.382447	-1.53641	0.124437	0.449144	1.82041	3331.81	0.382715	2.25825	0.0239299	0.170848	10.744	11.8914	12.1958	11.6081	11.6612
23891061	chr1	1443252	1444098	-	hypothetical RNA	ncRNA	.	CNAG_12074	-2.21102	7.09001	0.758218	-1.50974	0.131109	NA	1.25098	7.09001	0.700077	0.461459	0.64447	0.878056	-2.73258	7.09001	0.79889	-1.81535	0.0694703	0.303762	-2.76594	7.09001	0.749046	-1.95952	0.050052	0.140517	-3.4184	7.09001	0.79019	-2.24417	0.0248215	0.225168	-1.23589	7.09001	0.842132	-0.36283	0.716732	0.900823	2.07091	3.20932	3.53155	1.74224	3.16438
23884255	chr1	1165346	1167913	-	RNA-binding protein NOB1	protein_coding	XP_012046723.1;XP_012046724.1	CNAG_00449	-2.21087	557.709	0.368148	-3.10912	0.00187648	0.0358145	2.19502	557.709	0.365099	3.10665	0.00189218	0.0344643	1.19885	557.709	0.365892	0.715097	0.474549	0.771308	-4.85291	557.709	0.367041	-6.20871	5.34225e-10	4.0005e-08	-1.83094	557.709	0.364778	-2.3921	0.0167523	0.190688	2.6505	557.709	0.367831	3.82313	0.000131769	0.00423604	7.70252	8.84657	9.98079	9.10784	8.73358
23891230	chr3	536517	537296	-	hypothetical RNA	ncRNA	.	CNAG_12245	-2.21015	6.20334	0.751135	-1.52322	0.127703	NA	-1.46457	6.20334	0.722405	-0.762006	0.446057	0.774033	1.32362	6.20334	0.670333	0.603419	0.54623	0.816514	-1.50908	6.20334	0.783252	-0.757954	0.448479	0.628068	1.93854	6.20334	0.706135	1.35239	0.176251	0.517913	2.92541	6.20334	0.7355	2.10556	0.0352428	0.213415	1.67831	2.83704	2.29174	3.25865	2.75704
23887404	chr2	1264305	1265173	-	hypothetical protein	protein_coding	XP_012047286.1	CNAG_03951	-2.20977	73.2407	0.412103	-2.77575	0.0055074	0.0718695	1.20774	73.2407	0.401405	0.678399	0.497518	0.80465	-1.4332	73.2407	0.407425	-1.27444	0.202509	0.525646	-2.66883	73.2407	0.410621	-3.44894	0.000562788	0.0043283	-1.73093	73.2407	0.405926	-1.94998	0.051178	0.310991	1.54185	73.2407	0.416508	1.49975	0.133678	0.428753	5.30763	6.44762	6.71873	5.92477	6.05299
23887765	chr9	583030	585078	-	hypothetical protein	protein_coding	XP_012051495.1	CNAG_04330	-2.20596	11.342	0.54609	-2.09014	0.0366049	0.224287	-1.29063	11.342	0.520437	-0.707243	0.479416	0.798187	-1.42191	11.342	0.52546	-0.966449	0.333819	0.668789	-1.70921	11.342	0.559284	-1.38272	0.166752	0.326133	-1.10172	11.342	0.539159	-0.259209	0.795474	0.931235	1.55141	11.342	0.56396	1.12344	0.26125	0.599439	2.80514	3.95266	3.57975	3.45135	3.56842
23884920	chr5	992164	993868	+	DNA-directed RNA polymerase I and III subunit RPAC1	protein_coding	XP_012049368.1	CNAG_01179	-2.2035	427.55	0.35326	-3.22651	0.00125311	0.0272025	1.47737	427.55	0.350541	1.60619	0.108232	0.43935	-1.17631	427.55	0.351649	-0.666186	0.505292	0.791741	-3.25539	427.55	0.352586	-4.82955	1.3684e-06	2.977e-05	-1.73784	427.55	0.350972	-2.27169	0.0231052	0.215196	1.87324	427.55	0.353687	2.56026	0.0104593	0.101325	7.68218	8.82132	9.3841	8.586	8.79509
23886853	chr8	692706	694766	+	tRNA (guanine-N(7)-)-methyltransferase subunit TRM82	protein_coding	XP_012051193.1	CNAG_03342	-2.19496	232.519	0.415675	-2.72857	0.00636102	0.0771217	1.03848	232.519	0.412986	0.1319	0.895064	0.969873	-1.48138	232.519	0.414482	-1.36783	0.171364	0.486147	-2.27943	232.519	0.415638	-2.85987	0.00423815	0.0211432	-1.53838	232.519	0.414445	-1.49939	0.133772	0.459927	1.4817	232.519	0.417124	1.35992	0.173856	0.495432	7.06452	8.19705	8.25151	7.62937	7.86412
23884237	chr1	1119270	1121604	-	tRNA-dihydrouridine synthase 1	protein_coding	XP_012046309.1	CNAG_00429	-2.19207	250.915	0.524652	-2.15818	0.0309137	0.207558	1.94873	250.915	0.520409	1.84957	0.0643758	0.334889	1.15388	250.915	0.521493	0.395965	0.692131	0.895457	-4.27174	250.915	0.523208	-4.00381	6.23297e-05	0.000725718	-1.68885	250.915	0.52004	-1.45381	0.146	0.481103	2.52939	250.915	0.524286	2.55354	0.0106634	0.102433	6.65109	7.78266	8.74495	7.98825	7.70188
23884541	chr1	2001319	2003387	+	diphthamide biosynthesis protein 1	protein_coding	XP_012046945.1	CNAG_00762	-2.18777	112.954	0.366086	-3.08524	0.00203391	0.0375889	1.26232	112.954	0.357999	0.938766	0.347851	0.702144	-1.41076	112.954	0.362578	-1.36928	0.170911	0.48585	-2.76167	112.954	0.364714	-4.01832	5.86147e-05	0.000688094	-1.78083	112.954	0.361193	-2.305	0.0211668	0.208166	1.55078	112.954	0.369211	1.71444	0.0864475	0.348588	5.9136	7.04355	7.37832	6.54283	7.00924
23884083	chr1	680600	681946	+	bud site selection protein	protein_coding	XP_012046618.1	CNAG_00259	-2.18344	245.922	0.36533	-3.08379	0.0020438	0.0376699	1.88557	245.922	0.359353	2.54624	0.010889	0.109771	1.10212	245.922	0.361018	0.388583	0.697585	0.897254	-4.11702	245.922	0.36334	-5.61898	1.92088e-08	8.70393e-07	-1.71085	245.922	0.359004	-2.15796	0.0309313	0.249076	2.40642	245.922	0.364986	3.47105	0.000518423	0.0115914	6.66443	7.78965	8.70479	7.92912	7.57936
23885978	chr6	553130	555454	+	hypothetical protein	protein_coding	XP_012049752.1	CNAG_02347	-2.17971	34.1486	0.319993	-3.51301	0.000443062	0.0143586	-1.08723	34.1486	0.299172	-0.403283	0.68674	0.896966	-1.25819	34.1486	0.303476	-1.09186	0.274894	0.608394	-2.00484	34.1486	0.322876	-3.10796	0.00188384	0.0114544	-1.15725	34.1486	0.306515	-0.687416	0.491821	0.782858	1.73241	34.1486	0.326869	2.42538	0.0152922	0.127674	4.3024	5.42848	5.30136	5.1028	5.39942
23885148	chr5	323508	325601	-	ribosome assembly protein 4	protein_coding	XP_012049539.1;XP_012049540.1	CNAG_01432	-2.17506	341.637	0.404971	-2.76824	0.00563601	0.0725782	1.30808	341.637	0.402513	0.96257	0.335763	0.693383	-1.4509	341.637	0.404033	-1.32898	0.183856	0.502578	-2.84515	341.637	0.404496	-3.72934	0.00019198	0.00183076	-1.89789	341.637	0.403556	-2.29063	0.021985	0.209233	1.49911	341.637	0.406009	1.43866	0.150247	0.460108	7.50652	8.6269	9.01423	8.08909	8.36677
23884790	chr5	1358139	1359935	-	dihydroceramidase	protein_coding	XP_012049280.1	CNAG_01044	-2.1735	252.893	0.631792	-1.77277	0.0762667	0.33733	1.29086	252.893	0.629882	0.584768	0.558704	0.840888	-2.57584	252.893	0.633029	-2.15637	0.0310546	0.192054	-2.80569	252.893	0.631437	-2.3571	0.0184185	0.0658769	-3.32506	252.893	0.632674	-2.73977	0.00614824	0.119537	-1.18511	252.893	0.634576	-0.38612	0.699408	0.894236	7.21148	8.33202	8.7005	6.96695	8.77965
23885656	chr11	1474896	1478891	-	hypothetical protein	protein_coding	XP_012052527.1	CNAG_01992	-2.17327	13.3423	0.508205	-2.20357	0.0275548	0.192901	1.38628	13.3423	0.44491	1.05913	0.289541	0.653139	1.12021	13.3423	0.45439	0.360424	0.71853	0.906413	-3.01275	13.3423	0.494621	-3.21677	0.00129644	0.00843812	-1.23751	13.3423	0.439144	-0.700098	0.483866	0.777904	2.43452	13.3423	0.503165	2.55113	0.0107376	0.102433	2.64319	3.75048	4.22677	3.90108	3.62113
23884029	chr1	452413	454650	-	ATP-dependent RNA helicase DBP8	protein_coding	XP_012046579.1	CNAG_00166	-2.16599	226.97	0.394195	-2.82861	0.00467501	0.0646491	2.29964	226.97	0.386844	3.10566	0.00189852	0.0344898	1.36595	226.97	0.388367	1.15845	0.246682	0.576115	-4.98099	226.97	0.391393	-5.91842	3.25046e-09	1.87998e-07	-1.68355	226.97	0.385523	-1.94931	0.0512585	0.311126	2.95862	226.97	0.392899	3.98302	6.80443e-05	0.00262023	6.35533	7.46773	8.66935	7.91802	7.24333
23886046	chr6	360992	363921	-	hypothetical protein	protein_coding	XP_012049726.1	CNAG_02424	-2.16336	171.827	0.381827	-2.91565	0.00354952	0.0546658	1.35142	171.827	0.376691	1.15339	0.248749	0.617095	-1.80819	171.827	0.38158	-2.23949	0.0251239	0.168523	-2.9236	171.827	0.380736	-4.06514	4.80032e-05	0.00058777	-2.44362	171.827	0.380488	-3.3878	0.00070455	0.0383384	1.19642	171.827	0.385574	0.671021	0.502207	0.78157	6.56165	7.67378	8.10823	6.81646	7.78316
23885388	chr11	638057	640328	+	chaperone DnaJ, variant	protein_coding	XP_012052693.1;XP_012052694.1	CNAG_01696	-2.16143	1156.94	0.337394	-3.29582	0.000981358	0.0235457	1.52608	1156.94	0.336349	1.81308	0.0698201	0.348397	-1.22027	1156.94	0.336837	-0.852638	0.39386	0.717097	-3.29851	1156.94	0.337112	-5.10754	3.26376e-07	9.71482e-06	-1.86222	1156.94	0.336555	-2.66532	0.0076915	0.132157	1.77128	1156.94	0.337599	2.4431	0.0145616	0.124183	9.13487	10.2471	10.8568	9.95962	10.5726
23885728	chr6	1279201	1281526	+	hypothetical protein	protein_coding	XP_012049919.1	CNAG_02070	-2.16121	686.687	1.11687	-0.995494	0.319496	0.697546	1.11367	686.687	1.11656	0.139103	0.889369	0.968129	-4.73334	686.687	1.11781	-2.00648	0.0448047	0.236607	-2.40687	686.687	1.11685	-1.13458	0.25655	0.439783	-5.27136	686.687	1.11778	-2.14548	0.0319147	0.252034	-2.19013	686.687	1.11809	-1.01156	0.311748	0.647891	8.83253	9.94446	10.0998	7.7017	10.3065
23884860	chr5	1163211	1167713	-	elongation factor 3	protein_coding	XP_012049054.1	CNAG_01117	-2.15932	6507.88	0.267764	-4.1476	3.35978e-05	0.00279712	-1.15977	6507.88	0.267657	-0.798922	0.424336	0.759587	-1.39228	6507.88	0.267692	-1.78356	0.0744948	0.318071	-1.86186	6507.88	0.267793	-3.34864	0.000812107	0.00573082	-1.20048	6507.88	0.267721	-0.984636	0.324803	0.662595	1.55093	6507.88	0.267828	2.36396	0.0180807	0.142641	11.9517	13.0622	12.8483	12.5848	12.6948
23886812	chr8	601363	602822	+	ribosomal RNA-processing protein 1	protein_coding	XP_012051159.1	CNAG_03300	-2.15501	226.826	0.372383	-2.97461	0.00293358	0.0489264	1.3276	226.826	0.368364	1.10982	0.267079	0.634512	-1.49417	226.826	0.371063	-1.56131	0.11845	0.40967	-2.86098	226.826	0.371561	-4.08145	4.47547e-05	0.000552752	-1.98366	226.826	0.370239	-2.66898	0.00760808	0.131399	1.44228	226.826	0.374238	1.4118	0.15801	0.47146	6.92811	8.03456	8.44328	7.45318	7.91866
23891098	chr1	2014546	2015370	+	hypothetical RNA	ncRNA	.	CNAG_12111	-2.15373	7.97249	0.566958	-1.95224	0.0509102	0.270073	-2.009	7.97249	0.574476	-1.752	0.079774	0.371682	-3.98048	7.97249	0.651751	-3.05783	0.00222945	0.0337367	-1.07204	7.97249	0.610416	-0.164405	0.869412	0.928818	-1.98132	7.97249	0.689888	-1.42989	0.152749	0.49054	-1.84818	7.97249	0.683641	-1.29616	0.19492	0.523428	2.74666	3.85938	2.84723	1.79413	3.26741
23889390	chr12	450393	454538	+	hypothetical protein	protein_coding	XP_012053172.1;XP_012053173.1	CNAG_06156	-2.15249	181.904	0.335135	-3.30017	0.000966251	0.0234299	-1.27774	181.904	0.332956	-1.06198	0.288243	0.653139	-2.5428	181.904	0.337787	-3.986	6.71964e-05	0.00247321	-1.6846	181.904	0.336312	-2.23724	0.0252707	0.0841255	-1.99008	181.904	0.338955	-2.92908	0.00339966	0.0892377	-1.18133	181.904	0.341096	-0.704836	0.480912	0.769107	6.99946	8.10652	7.75335	6.75859	8.21166
23891915	chr10	827524	829762	-	hypothetical RNA	ncRNA	.	CNAG_12938	-2.14525	19.0515	0.440677	-2.49876	0.0124628	0.12088	1.74048	19.0515	0.384781	2.07777	0.0377306	0.247843	-1.41636	19.0515	0.422295	-1.18919	0.234367	0.560488	-3.73377	19.0515	0.423556	-4.48733	7.21221e-06	0.000119878	-2.46515	19.0515	0.404396	-3.21881	0.00128725	0.055125	1.51462	19.0515	0.457904	1.30805	0.190857	0.518655	3.18474	4.28672	5.08502	3.77111	4.11297
23886705	chr8	269287	270606	+	hypothetical protein	protein_coding	XP_012050863.1	CNAG_03179	-2.13799	25.8369	0.591499	-1.85335	0.0638321	0.304479	1.27316	25.8369	0.571585	0.609559	0.542154	0.829699	-2.16514	25.8369	0.597484	-1.86525	0.062146	0.284469	-2.72201	25.8369	0.587891	-2.45738	0.0139956	0.0536737	-2.75657	25.8369	0.593913	-2.46311	0.0137737	0.170666	-1.0127	25.8369	0.613102	-0.0296914	0.976313	0.992678	3.90783	5.01385	5.36319	3.89421	5.2748
23884404	chr1	1575877	1578119	-	cytosine deaminase	protein_coding	XP_012046842.1	CNAG_00613	-2.13325	75.4298	0.433713	-2.52022	0.0117281	0.116044	1.13863	75.4298	0.425031	0.440681	0.659444	0.885582	-1.39356	75.4298	0.429682	-1.11425	0.26517	0.598069	-2.42899	75.4298	0.43282	-2.95817	0.00309473	0.0166158	-1.58675	75.4298	0.428781	-1.55342	0.120322	0.444668	1.53079	75.4298	0.437389	1.40442	0.160194	0.47446	5.41438	6.50407	6.69084	6.0223	6.19222
23889200	chr7	1209102	1210628	+	hypothetical protein	protein_coding	XP_012050415.1	CNAG_05916	-2.13102	23.2521	0.903009	-1.20879	0.226745	0.599551	1.95186	23.2521	0.879369	1.09721	0.272549	0.639523	-1.34148	23.2521	0.894231	-0.473957	0.63553	0.866578	-4.15947	23.2521	0.894678	-2.29848	0.0215345	0.0739009	-2.61839	23.2521	0.885817	-1.56768	0.116955	0.440025	1.58856	23.2521	0.90929	0.734329	0.462748	0.757672	3.3837	4.48235	5.44489	4.0583	5.11092
23884247	chr1	1145420	1147569	-	inosine-5'-monophosphate dehydrogenase	protein_coding	XP_012046718.1	CNAG_00441	-2.12948	2837.12	0.275247	-3.96191	7.43514e-05	0.00449925	1.83673	2837.12	0.274574	3.19456	0.00140046	0.0285488	1.27836	2837.12	0.274696	1.28977	0.197131	0.51837	-3.9113	2837.12	0.275019	-7.15459	8.3922e-13	1.27026e-10	-1.43679	2837.12	0.274468	-1.90495	0.0567863	0.323025	2.72225	2837.12	0.275141	5.25113	1.51171e-07	1.5429e-05	10.1831	11.2734	12.1505	11.6276	11.1638
23886863	chr8	728019	729581	+	hypothetical protein	protein_coding	XP_012051201.1	CNAG_03354	-2.12824	46.7093	0.453969	-2.40031	0.0163814	0.142332	1.00474	46.7093	0.443092	0.0153993	0.987714	0.996512	-1.60551	46.7093	0.450999	-1.51448	0.129904	0.427456	-2.13833	46.7093	0.454224	-2.41398	0.0157794	0.0583444	-1.61312	46.7093	0.451256	-1.52874	0.126329	0.451702	1.32559	46.7093	0.461941	0.880273	0.378711	0.700581	4.82884	5.91561	5.92111	5.22727	5.4366
23887791	chr9	655278	658222	+	TPR repeat-containing protein	protein_coding	XP_012051756.1	CNAG_04356	-2.1273	266.269	0.304455	-3.57695	0.00034763	0.0121902	1.3489	266.269	0.300239	1.43812	0.150399	0.512296	-1.43602	266.269	0.302923	-1.72347	0.0848041	0.341764	-2.8695	266.269	0.303538	-5.01025	5.43602e-07	1.47041e-05	-1.93705	266.269	0.302002	-3.15846	0.00158607	0.0598076	1.48138	266.269	0.306194	1.85158	0.0640863	0.298061	7.15493	8.24233	8.67486	7.72147	8.0585
23885405	chr11	690180	694046	-	ribosome biogenesis protein BMS1	protein_coding	XP_012052704.1	CNAG_01715	-2.12414	1195.62	0.469445	-2.31524	0.0205997	0.162469	1.48164	1195.62	0.46877	1.20996	0.226295	0.594124	-1.33286	1195.62	0.469154	-0.883557	0.376936	0.702657	-3.1472	1195.62	0.469267	-3.5248	0.000423803	0.00345513	-1.97481	1195.62	0.468975	-2.09332	0.0363206	0.267835	1.59367	1195.62	0.46965	1.43161	0.152256	0.463063	9.24831	10.335	10.9022	9.92024	10.1668
23884552	chr1	2033494	2035618	+	U3 small nucleolar RNA-associated protein 15	protein_coding	XP_012046952.1	CNAG_00775	-2.12074	280.026	0.36285	-2.98902	0.00279871	0.0474878	1.52682	280.026	0.358954	1.70087	0.0889672	0.393305	-1.25779	280.026	0.360956	-0.916717	0.359291	0.690349	-3.23799	280.026	0.36177	-4.68558	2.79171e-06	5.51396e-05	-1.92043	280.026	0.359871	-2.61602	0.00889611	0.143103	1.68608	280.026	0.363756	2.07191	0.0382737	0.221943	7.12255	8.20606	8.81662	7.87385	8.0505
23885875	chr6	876213	880618	-	hypothetical protein	protein_coding	XP_012050024.1	CNAG_02220	-2.12035	362.566	0.326421	-3.32178	0.000894441	0.0219218	1.22049	362.566	0.323667	0.888146	0.374462	0.723431	-1.0447	362.566	0.324269	-0.194555	0.845741	0.952825	-2.58787	362.566	0.325987	-4.20803	2.57602e-05	0.000346424	-1.27505	362.566	0.323832	-1.08251	0.279026	0.626751	2.02962	362.566	0.326585	3.12694	0.00176637	0.0296206	7.55102	8.63463	8.92157	8.57125	8.33877
23887112	chr2	400346	401177	+	DNA-directed RNA polymerase I and III subunit RPAC2	protein_coding	XP_012047354.1	CNAG_03636	-2.11895	16.8416	0.442664	-2.44734	0.0143914	0.131914	1.17982	16.8416	0.40173	0.59386	0.552606	0.836584	-1.35822	16.8416	0.423267	-1.04358	0.296679	0.629617	-2.49999	16.8416	0.437378	-3.02238	0.00250798	0.0141101	-1.60246	16.8416	0.417736	-1.62851	0.103418	0.417501	1.5601	16.8416	0.457238	1.40329	0.160532	0.47446	3.23362	4.31921	4.55868	3.85109	4.21194
23890043	chr3	1431543	1433461	-	sodium-hydrogen antiporter	protein_coding	XP_012048327.1	CNAG_06889	-2.11724	372.388	0.214374	-5.04811	4.46214e-07	0.000105214	-1.12238	372.388	0.212133	-0.785156	0.432362	0.765937	-1.86875	372.388	0.214523	-4.20503	2.61043e-05	0.00117486	-1.88639	372.388	0.214853	-4.26164	2.02936e-05	0.000283633	-1.66499	372.388	0.215001	-3.42099	0.000623936	0.0353868	1.13297	372.388	0.217213	0.829184	0.407001	0.722268	7.92375	9.00578	8.83908	8.10178	8.84174
23889435	chr12	623768	626001	+	ATP-dependent RNA helicase DBP9	protein_coding	XP_012053203.1	CNAG_06206	-2.11208	303.236	0.3758	-2.87032	0.00410056	0.0601709	1.17004	303.236	0.373314	0.606873	0.543935	0.830486	-1.48453	303.236	0.374935	-1.52029	0.128439	0.425244	-2.47122	303.236	0.375483	-3.47611	0.00050874	0.00401239	-1.73696	303.236	0.374617	-2.12634	0.0334751	0.256788	1.42273	303.236	0.377095	1.34889	0.177373	0.500751	7.43656	8.51447	8.74101	7.94346	8.21038
23889348	chr12	340926	344975	+	carbamoyl-phosphate synthase arginine-specific large chain	protein_coding	XP_012053142.1	CNAG_06112	-2.11172	1153.67	0.299903	-3.59588	0.000323293	0.0115294	-1.18142	1153.67	0.299427	-0.803292	0.421806	0.757016	-1.57573	1153.67	0.299719	-2.18878	0.0286128	0.182021	-1.78743	1153.67	0.300061	-2.79239	0.005232	0.0247971	-1.33375	1153.67	0.299878	-1.38554	0.165888	0.505941	1.34015	1153.67	0.300353	1.40633	0.159625	0.474051	9.53098	10.6089	10.3684	9.9531	10.3156
23887281	chr2	931920	933524	+	monolysocardiolipin acyltransferase	protein_coding	XP_012047238.1	CNAG_03822	-2.11012	121.165	0.322608	-3.33943	0.000839515	0.0212405	1.18957	121.165	0.314813	0.795501	0.426322	0.761398	-1.20573	121.165	0.317707	-0.849532	0.395585	0.717526	-2.51013	121.165	0.321519	-4.12964	3.63327e-05	0.000459096	-1.43429	121.165	0.316601	-1.64351	0.100278	0.413513	1.75008	121.165	0.324353	2.48934	0.0127982	0.114462	6.04192	7.11727	7.36621	6.84483	7.04994
23885291	chr11	372743	374490	-	ribosome biogenesis protein SSF1/2	protein_coding	XP_012052626.1	CNAG_01593	-2.10645	570.033	0.394435	-2.72495	0.00643109	0.0775587	1.48723	570.033	0.392744	1.45802	0.144836	0.503593	-1.2685	570.033	0.393625	-0.871714	0.383364	0.708395	-3.13278	570.033	0.393979	-4.18155	2.89529e-05	0.000382136	-1.88656	570.033	0.393168	-2.32917	0.01985	0.202486	1.66058	570.033	0.394857	1.85305	0.0638759	0.297649	8.17353	9.24799	9.82061	8.90423	9.04169
23887336	chr2	1070770	1072435	+	hypothetical protein	protein_coding	XP_012047524.1	CNAG_03878	-2.10519	208.124	0.412942	-2.60073	0.00930265	0.0990834	1.28134	208.124	0.409107	0.874223	0.381997	0.730152	-1.19454	208.124	0.410635	-0.624535	0.532276	0.807902	-2.69746	208.124	0.412206	-3.47302	0.00051464	0.00404547	-1.53061	208.124	0.409895	-1.49821	0.13408	0.460391	1.76234	208.124	0.413722	1.97595	0.0481607	0.253791	6.78318	7.85616	8.21358	7.59845	7.67332
23889613	chr13	402643	403473	-	hypothetical protein	protein_coding	XP_012053472.1	CNAG_06404	-2.10308	177.518	0.684239	-1.56744	0.117013	0.426966	1.08987	177.518	0.682424	0.181939	0.85563	0.955212	-4.40595	177.518	0.689545	-3.1027	0.00191763	0.0306821	-2.29208	177.518	0.684119	-1.7492	0.0802567	0.196742	-4.80192	177.518	0.689426	-3.28333	0.00102589	0.0483556	-2.095	177.518	0.691222	-1.54357	0.122692	0.412654	6.917	7.99	8.11458	5.85389	8.25583
23889090	chr7	913068	914159	-	hypothetical protein	protein_coding	XP_012050540.1	CNAG_05801	-2.10279	78.6237	0.458393	-2.33927	0.0193215	0.156727	1.28154	78.6237	0.44913	0.796825	0.425552	0.761044	-1.14494	78.6237	0.452386	-0.431637	0.666005	0.883498	-2.69481	78.6237	0.456618	-3.13212	0.0017355	0.0107266	-1.46728	78.6237	0.450587	-1.22761	0.219594	0.568368	1.8366	78.6237	0.459821	1.90735	0.0564755	0.277511	5.36757	6.43795	6.79427	6.2388	6.33583
23887750	chr9	542696	545683	+	hypothetical protein	protein_coding	XP_012051489.1	CNAG_04315	-2.1019	268.878	0.438277	-2.44525	0.0144753	0.132329	-1.24732	268.878	0.437176	-0.7293	0.465818	0.788151	-2.72398	268.878	0.440106	-3.28493	0.00102009	0.0193374	-1.68514	268.878	0.438827	-1.71563	0.0862298	0.206963	-2.18387	268.878	0.440653	-2.5573	0.0105487	0.152899	-1.29596	268.878	0.441746	-0.846685	0.397171	0.712903	7.59535	8.66767	8.34918	7.22271	8.91494
23889919	chr2	153761	156122	+	U3 small nucleolar RNA-associated protein 7	protein_coding	XP_012047709.1	CNAG_06748	-2.10082	324.204	0.417867	-2.5629	0.0103802	0.106625	1.9365	324.204	0.414072	2.30262	0.0213005	0.171982	1.0469	324.204	0.415356	0.159207	0.873506	0.960227	-4.06823	324.204	0.416503	-4.86047	1.17107e-06	2.63639e-05	-1.84974	324.204	0.413984	-2.14337	0.0320833	0.252034	2.19935	324.204	0.417779	2.72172	0.00649431	0.0740267	7.11394	8.18424	9.13735	8.24927	8.28551
23884012	chr1	410448	411378	+	NADH dehydrogenase (ubiquinone) 1 alpha subcomplex 4	protein_coding	XP_012046566.1	CNAG_00149	-2.10071	166.644	0.345323	-3.10109	0.00192811	0.0363207	2.34114	166.644	0.333055	3.68471	0.000228964	0.00775364	1.83595	166.644	0.334082	2.62369	0.00869819	0.0881956	-4.91805	166.644	0.340438	-6.75039	1.47449e-11	1.77789e-09	-1.27516	166.644	0.329029	-1.0658	0.286513	0.633029	3.85681	166.644	0.341443	5.70346	1.17398e-08	1.86129e-06	5.8129	6.88163	8.10893	7.75734	6.82577
23884488	chr1	1848273	1849941	+	RNA-binding protein rnp24	protein_coding	XP_012046904.1	CNAG_00706	-2.09953	260.878	0.48151	-2.22232	0.026262	0.187648	1.5624	260.878	0.478329	1.34586	0.178348	0.544254	-1.23718	260.878	0.479952	-0.639767	0.522324	0.802761	-3.2803	260.878	0.480583	-3.56615	0.00036227	0.0030608	-1.93297	260.878	0.479022	-1.98492	0.0471535	0.297955	1.69703	260.878	0.482198	1.58235	0.113569	0.401141	7.01451	8.08355	8.72714	7.77598	7.78755
23890286	chr5	1043550	1047115	+	U3 small nucleolar RNA-associated protein 21	protein_coding	XP_012049036.1	CNAG_07439	-2.09769	388.664	0.263115	-4.0621	4.86336e-05	0.00339343	1.09593	388.664	0.260587	0.507128	0.612065	0.864217	-1.44607	388.664	0.262091	-2.03037	0.042319	0.228733	-2.29891	388.664	0.262934	-4.56751	4.93559e-06	8.73427e-05	-1.58479	388.664	0.261908	-2.53635	0.0112014	0.154302	1.45061	388.664	0.264424	2.02954	0.042403	0.234393	7.82747	8.89565	9.0275	8.36362	8.65025
23891171	chr2	1139352	1142390	+	hypothetical RNA	ncRNA	.	CNAG_12185	-2.09627	20.307	0.50329	-2.12169	0.0338636	0.214978	1.11389	20.307	0.478939	0.324887	0.745266	0.920825	-2.32472	20.307	0.516711	-2.35539	0.0185031	0.139392	-2.33501	20.307	0.501191	-2.44104	0.014645	0.0552704	-2.58947	20.307	0.514667	-2.66708	0.00765129	0.131791	-1.10898	20.307	0.537401	-0.277692	0.781249	0.930409	3.67989	4.74261	4.90295	3.55124	4.58505
23887674	chr9	364091	365165	-	pyridoxal phosphate phosphatase phospho2	protein_coding	XP_012051682.1	CNAG_04236	-2.09474	225.759	0.28429	-3.7524	0.000175147	0.0076773	-1.06305	225.759	0.281262	-0.313635	0.753799	0.922165	-1.80143	225.759	0.284282	-2.98698	0.00281752	0.0403462	-1.97049	225.759	0.284654	-3.43771	0.000586666	0.00448768	-1.69458	225.759	0.284646	-2.67325	0.00751207	0.131399	1.16282	225.759	0.287638	0.756603	0.449288	0.751641	7.18101	8.24684	8.15782	7.39712	7.90812
23892138	chr14	216265	216977	+	hypothetical RNA	ncRNA	.	CNAG_13162	-2.0914	3.55631	0.943369	-1.12837	0.259164	NA	1.65977	3.55631	0.812641	0.899516	0.368378	NA	-1.36411	3.55631	0.897126	-0.499324	0.617551	NA	-3.47124	3.55631	0.903952	-1.98622	0.0470085	0.134305	-2.2641	3.55631	0.855582	-1.37794	0.168222	NA	1.53316	3.55631	0.980602	0.628706	0.529541	NA	0.82436	1.87888	2.60451	1.43015	1.65066
23883893	chr1	66591	68644	-	S-adenosylmethionine decarboxylase proenzyme	protein_coding	XP_012046466.1	CNAG_00021	-2.09035	487.367	0.388805	-2.73594	0.00622021	0.0760207	1.53567	487.367	0.386591	1.60083	0.109415	0.441858	1.09501	487.367	0.387089	0.338295	0.735141	0.912471	-3.21009	487.367	0.388171	-4.33472	1.45945e-05	0.000214336	-1.40242	487.367	0.386452	-1.26255	0.206751	0.555883	2.28897	487.367	0.388666	3.07384	0.00211324	0.0328328	7.82703	8.89005	9.50871	9.02098	8.6309
23887614	chr9	198095	201798	+	hypothetical protein	protein_coding	XP_012051638.1;XP_012051639.1	CNAG_04175	-2.08638	277.561	0.464886	-2.28228	0.0224727	0.170175	1.30709	277.561	0.462397	0.835565	0.403399	0.745658	-1.38101	277.561	0.46388	-1.00397	0.315392	0.649119	-2.72709	277.561	0.46437	-3.11683	0.00182805	0.0111821	-1.80511	277.561	0.463362	-1.83892	0.0659274	0.345277	1.51076	277.561	0.465846	1.27784	0.201305	0.529086	7.24488	8.30514	8.69127	7.83859	8.12458
23889792	chr7	269747	272575	-	MFS transporter	protein_coding	XP_012050732.1	CNAG_06610	-2.08481	55.9358	0.430452	-2.46233	0.0138038	0.127562	1.35849	55.9358	0.415651	1.06341	0.287597	0.652872	-1.10911	55.9358	0.420851	-0.355014	0.722579	0.908347	-2.83219	55.9358	0.427087	-3.51666	0.000437008	0.00353281	-1.50672	55.9358	0.417409	-1.41687	0.15652	0.494111	1.8797	55.9358	0.432149	2.10692	0.0351242	0.213252	4.84132	5.90223	6.34557	5.75351	5.65955
23884396	chr1	1550317	1551647	-	pre-rRNA-processing protein PNO1	protein_coding	XP_012046835.1	CNAG_00603	-2.08285	142.004	0.522873	-2.0245	0.0429188	0.247244	1.23195	142.004	0.518707	0.580172	0.561798	0.843418	-1.19139	142.004	0.520304	-0.485562	0.627278	0.861395	-2.56595	142.004	0.522167	-2.60357	0.00922593	0.0384706	-1.46772	142.004	0.519594	-1.06541	0.286691	0.633029	1.74826	142.004	0.523752	1.53874	0.123869	0.414774	6.26443	7.32151	7.622	7.06818	6.79036
23885442	chr11	800612	803932	+	hypothetical protein	protein_coding	XP_012052442.1	CNAG_01755	-2.08058	226.547	0.474617	-2.22702	0.0259456	0.186644	1.44008	226.547	0.471339	1.1163	0.264296	0.63163	-1.43907	226.547	0.473562	-1.10892	0.267466	0.599564	-2.99621	226.547	0.473765	-3.34161	0.00083294	0.00582076	-2.07239	226.547	0.472708	-2.22398	0.0261496	0.230946	1.44577	226.547	0.475977	1.11737	0.263837	0.60266	6.9138	7.96981	8.49547	7.44302	7.97768
23885547	chr11	1157996	1160127	+	GMP synthase [glutamine-hydrolyzing]	protein_coding	XP_012052820.1	CNAG_01877	-2.07935	803.181	0.35191	-3.00113	0.00268977	0.0468006	1.17244	803.181	0.350887	0.654098	0.513049	0.813785	-1.19704	803.181	0.351258	-0.738691	0.460095	0.76308	-2.43791	803.181	0.351774	-3.65475	0.000257437	0.00232241	-1.40346	803.181	0.351121	-1.39264	0.163729	0.503825	1.73707	803.181	0.352144	2.26231	0.0236783	0.169763	8.79129	9.84687	10.0764	9.58704	9.47727
23885319	chr11	450702	452682	+	tRNA pseudouridine(55) synthase	protein_coding	XP_012052647.1	CNAG_01623	-2.07605	424.791	0.39906	-2.64082	0.00827065	0.0912173	1.11097	424.791	0.397574	0.38188	0.70255	0.903687	-1.61644	424.791	0.398773	-1.73738	0.0823209	0.335334	-2.30644	424.791	0.398931	-3.02225	0.00250904	0.0141101	-1.79582	424.791	0.398644	-2.11879	0.034108	0.259474	1.28434	424.791	0.400126	0.90228	0.366908	0.69177	7.99431	9.04755	9.1992	8.35407	8.68028
23885528	chr11	1104365	1107650	+	hypothetical protein	protein_coding	XP_012052806.1	CNAG_01858	-2.07408	26.3619	0.48842	-2.15484	0.031174	0.207969	2.41706	26.3619	0.427632	2.97745	0.00290653	0.0475639	2.13464	26.3619	0.430009	2.54411	0.0109556	0.101007	-5.01317	26.3619	0.464117	-5.01106	5.41298e-07	1.46977e-05	-1.13231	26.3619	0.402192	-0.445714	0.655804	0.876871	4.4274	26.3619	0.466309	4.60309	4.16275e-06	0.000250339	3.0561	4.12536	5.40355	5.22303	4.15714
23886183	chr3	1335789	1336693	+	hypothetical protein	protein_coding	XP_012048026.1	CNAG_02572	-2.07354	6.82413	0.750071	-1.40266	0.160717	NA	2.09507	6.82413	0.65213	1.63618	0.101802	0.426843	-2.23911	6.82413	0.780636	-1.48972	0.136298	0.436153	-4.34423	6.82413	0.713754	-2.96895	0.00298819	0.0160924	-4.69111	6.82413	0.745808	-2.98995	0.00279023	0.0804667	-1.07985	6.82413	0.832804	-0.133081	0.89413	0.965101	1.71746	2.75706	3.83698	1.56432	2.67942
23889454	chr12	683161	686709	-	MIF4G/MA4 domain-containing protein	protein_coding	XP_012053053.1	CNAG_06228	-2.07281	117.235	0.515795	-2.03877	0.041473	0.243218	1.17815	117.235	0.511145	0.462741	0.64355	0.878056	-1.37654	117.235	0.513757	-0.897409	0.369501	0.698491	-2.44209	117.235	0.515155	-2.50044	0.0124038	0.0488058	-1.62178	117.235	0.513114	-1.3595	0.173989	0.514081	1.50581	117.235	0.517746	1.14059	0.25404	0.592593	6.06403	7.11361	7.34987	6.64987	6.92697
23888579	chr4	846739	848523	-	hypothetical protein	protein_coding	XP_012048803.1	CNAG_05251	-2.07155	134.31	1.41235	-0.743943	0.456911	0.804624	2.20379	134.31	1.40993	0.808542	0.418779	0.754299	-5.01536	134.31	1.41825	-1.6403	0.100943	0.374763	-4.56526	134.31	1.41139	-1.55215	0.120626	0.261785	-11.0528	134.31	1.41729	-2.44574	0.0144554	0.173863	-2.42107	134.31	1.41971	-0.898527	0.368905	0.6931	6.05992	7.11121	8.25117	4.78575	7.62106
23889559	chr13	261026	266724	-	ABC transporter PMR5	protein_coding	XP_012053301.1	CNAG_06348	-2.06538	88.3496	0.349601	-2.99314	0.00276125	0.0472035	-1.06649	88.3496	0.343167	-0.270629	0.786677	0.933627	-1.36335	88.3496	0.345804	-1.2931	0.195976	0.51714	-1.93661	88.3496	0.350434	-2.72101	0.00650826	0.0295467	-1.27836	88.3496	0.346645	-1.02205	0.306757	0.646702	1.51492	88.3496	0.353016	1.6975	0.0896018	0.354344	5.76461	6.80747	6.714	6.35829	6.32507
23884598	chr1	2173191	2174756	-	large subunit ribosomal protein L34e	protein_coding	XP_012046985.1	CNAG_00821	-2.06495	357.109	0.31235	-3.34914	0.000810621	0.0208384	1.08626	357.109	0.310001	0.385067	0.700188	0.903256	-1.13306	357.109	0.310567	-0.580307	0.561707	0.824768	-2.24307	357.109	0.312196	-3.73315	0.000189101	0.00181303	-1.2308	357.109	0.310412	-0.965152	0.334469	0.670029	1.82245	357.109	0.312758	2.76853	0.00563102	0.0663547	7.64713	8.69201	8.81151	8.5122	8.32348
23890496	chr7	778843	781725	+	hypothetical protein	protein_coding	XP_012050361.1	CNAG_07672	-2.06391	114.356	0.327156	-3.19535	0.00139663	0.029153	-1.09521	114.356	0.322372	-0.406991	0.684014	0.895555	-1.73479	114.356	0.326854	-2.43155	0.0150346	0.123106	-1.88449	114.356	0.32801	-2.78704	0.00531927	0.0251297	-1.58398	114.356	0.327708	-2.02484	0.0428837	0.287374	1.18972	114.356	0.332415	0.753931	0.450891	0.751851	6.22036	7.26509	7.13225	6.47175	6.96111
23884236	chr1	1117769	1120721	+	hypothetical protein	protein_coding	XP_012046711.1	CNAG_00428	-2.06368	14.5691	0.459492	-2.27472	0.0229225	0.17168	1.15577	14.5691	0.41096	0.508203	0.611311	0.864217	1.18602	14.5691	0.409051	0.601702	0.547372	0.817226	-2.38513	14.5691	0.453717	-2.76399	0.00570996	0.0265321	1.02617	14.5691	0.402552	0.0925983	0.926223	0.975474	2.44756	14.5691	0.451988	2.85703	0.00427625	0.0546358	2.88737	3.92932	4.13383	4.17688	3.95738
23886503	chr3	334805	336575	+	RNA exonuclease 4	protein_coding	XP_012047831.1	CNAG_02960	-2.05889	71.6293	0.378001	-2.75626	0.00584657	0.0741811	1.26421	71.6293	0.36661	0.922611	0.35621	0.708133	-1.32585	71.6293	0.37281	-1.09149	0.275056	0.608561	-2.60288	71.6293	0.375842	-3.67204	0.000240622	0.0022059	-1.67616	71.6293	0.370621	-2.01056	0.0443716	0.290774	1.55288	71.6293	0.381893	1.66264	0.0963843	0.368208	5.31271	6.35299	6.69132	5.94688	5.87006
23890431	chr11	606575	608977	-	hypothetical protein, variant	protein_coding	XP_012052923.1;XP_012052924.1	CNAG_07597	-2.05866	14.1015	0.513093	-2.03025	0.0423316	0.245649	1.07165	14.1015	0.475138	0.210121	0.833573	0.947117	1.02266	14.1015	0.476704	0.0678212	0.945928	0.984465	-2.20617	14.1015	0.511161	-2.23323	0.0255337	0.0845426	-1.0479	14.1015	0.474624	-0.14223	0.886898	0.962783	2.10531	14.1015	0.512618	2.0952	0.0361535	0.215772	2.93586	3.97073	4.07553	4.01928	3.47448
23889370	chr12	397468	398819	+	hypothetical protein	protein_coding	XP_012053157.1	CNAG_06135	-2.05342	7.87044	0.630412	-1.64659	0.099642	0.390072	-1.31515	7.87044	0.602422	-0.656058	0.511787	0.813253	1.21667	7.87044	0.568312	0.497862	0.618581	0.856534	-1.56136	7.87044	0.651356	-0.986875	0.323704	0.511285	1.6001	7.87044	0.591459	1.1466	0.251548	0.601165	2.49834	7.87044	0.619944	2.13079	0.0331062	0.205288	2.14271	3.17396	2.78308	3.47994	2.70915
23887965	chr10	1015335	1018157	+	drug transporter	protein_coding	XP_012052048.1	CNAG_04567	-2.04267	27.6609	0.602284	-1.71091	0.0870983	0.359448	1.55125	27.6609	0.575591	1.10049	0.271117	0.638644	1.37004	27.6609	0.577526	0.786482	0.431585	0.745232	-3.16869	27.6609	0.594343	-2.79954	0.0051175	0.0244828	-1.13227	27.6609	0.569239	-0.314843	0.752881	0.918618	2.79853	27.6609	0.596217	2.49015	0.0127691	0.114456	3.61657	4.64747	5.27961	5.10733	4.32027
23887531	chr2	1586880	1589261	+	hypothetical protein	protein_coding	XP_012047669.1	CNAG_04086	-2.03997	13.0616	0.512697	-2.00615	0.0448407	0.252987	1.4108	13.0616	0.457713	1.08476	0.278027	0.643048	-1.14889	13.0616	0.481167	-0.41616	0.677293	0.889006	-2.87798	13.0616	0.498981	-3.05634	0.0022406	0.012938	-1.62085	13.0616	0.466525	-1.49349	0.135308	0.462021	1.77559	13.0616	0.520579	1.59112	0.111583	0.397711	2.77772	3.79869	4.2874	3.57838	3.85135
23887996	chr10	911185	912787	+	replication fork protection complex subunit Csm3/Swi3	protein_coding	XP_012052093.1	CNAG_04603	-2.0386	56.2251	0.288472	-3.56216	0.000367818	0.0126389	1.2581	56.2251	0.268126	1.23541	0.216678	0.583797	1.01174	56.2251	0.272172	0.0618809	0.950658	0.984622	-2.56477	56.2251	0.284668	-4.77338	1.81157e-06	3.7573e-05	-1.2435	56.2251	0.268137	-1.17255	0.240977	0.590444	2.06254	56.2251	0.288482	3.62042	0.000294128	0.00762766	4.87444	5.902	6.23356	5.91943	5.65572
23887010	chr8	1153752	1155147	-	ribosomal RNA-processing protein 7	protein_coding	XP_012051308.1	CNAG_03513	-2.03466	288.105	0.36385	-2.81652	0.00485468	0.0658657	1.21648	288.105	0.361123	0.78287	0.433703	0.766197	-1.31728	288.105	0.362569	-1.09653	0.272848	0.605814	-2.47513	288.105	0.363392	-3.59805	0.000320611	0.00276693	-1.60245	288.105	0.362109	-1.87866	0.0602913	0.330771	1.54459	288.105	0.364828	1.71923	0.0855726	0.346923	7.35269	8.37702	8.65932	7.97845	8.19031
23890077	chr3	1526806	1530250	+	phosphoketolase	protein_coding	XP_012048352.1	CNAG_06923	-2.03378	2726.74	0.563439	-1.8177	0.0691099	0.317096	1.30135	2726.74	0.563261	0.674656	0.499894	0.80465	-2.84482	2726.74	0.563639	-2.67607	0.00744907	0.0818342	-2.64665	2726.74	0.563401	-2.49231	0.0126915	0.0494474	-3.7021	2726.74	0.563601	-3.3505	0.000806655	0.0413416	-1.39879	2726.74	0.563779	-0.858803	0.390449	0.708763	10.7359	11.7601	12.1401	10.2518	12.1423
23884151	chr1	857358	860239	+	hsp75-like protein	protein_coding	XP_012046659.1	CNAG_00334	-2.03321	19251.6	0.290977	-3.51835	0.000434246	0.0142075	1.64833	19251.6	0.290897	2.47857	0.0131911	0.126751	1.30527	19251.6	0.290908	1.3212	0.186434	0.507253	-3.35141	19251.6	0.290951	-5.99677	2.01281e-09	1.24514e-07	-1.26283	19251.6	0.290881	-1.15738	0.247119	0.595944	2.65389	19251.6	0.290962	4.83949	1.30173e-06	9.76437e-05	13.0566	14.0804	14.8014	14.4647	13.9348
23886165	chr6	20200	20975	-	dihydroxyacetone kinase 1	protein_coding	XP_012050227.1	CNAG_02551	-2.02261	16.4032	0.487021	-2.08659	0.0369248	0.225641	-1.5386	16.4032	0.481311	-1.29152	0.196524	0.56123	-1.75478	16.4032	0.487299	-1.66486	0.09594	0.365326	-1.31457	16.4032	0.503954	-0.782995	0.43363	0.615492	-1.1405	16.4032	0.504223	-0.376153	0.706803	0.89925	1.15263	16.4032	0.509676	0.402076	0.687628	0.888042	3.56387	4.59526	3.97803	3.79255	4.51986
23888682	chr14	89558	92304	+	ATP-dependent RNA helicase MAK5	protein_coding	XP_012053711.1	CNAG_05360	-2.01882	418.497	0.383535	-2.64256	0.00822828	0.0908966	1.34986	418.497	0.381537	1.13437	0.256638	0.624481	-1.28321	418.497	0.382619	-0.940238	0.347095	0.681491	-2.72512	418.497	0.383057	-3.77572	0.000159543	0.00158249	-1.73214	418.497	0.38214	-2.074	0.0380794	0.27297	1.57326	418.497	0.384135	1.7019	0.0887747	0.352873	7.83848	8.85136	9.28414	8.49093	8.63086
23886034	chr6	385881	386491	+	rRNA-processing protein CGR1	protein_coding	XP_012050129.1	CNAG_02412	-2.01853	83.3061	0.325977	-3.10852	0.00188029	0.0358145	1.24404	83.3061	0.315811	0.997521	0.318512	0.676183	-1.79035	83.3061	0.326525	-2.57328	0.0100739	0.0961365	-2.51112	83.3061	0.324093	-4.09862	4.15619e-05	0.000516908	-2.22726	83.3061	0.324644	-3.55857	0.000372876	0.0245394	1.12745	83.3061	0.334542	0.517319	0.604934	0.846423	5.64763	6.66005	6.97295	5.81615	6.46696
23890336	chr2	1562642	1565404	-	U3 small nucleolar RNA-associated protein MPP10	protein_coding	XP_012047766.1	CNAG_07494	-2.0141	433.063	0.524781	-1.92486	0.0542463	0.277855	1.43636	433.063	0.523287	0.998341	0.318114	0.67575	-1.31857	433.063	0.524181	-0.761134	0.446577	0.754132	-2.89297	433.063	0.524373	-2.92264	0.00347079	0.0180894	-1.89394	433.063	0.523772	-1.75915	0.0785527	0.372272	1.52749	433.063	0.525265	1.16353	0.244615	0.582411	7.86473	8.87447	9.39672	8.47483	8.68717
23889981	chr5	185700	188859	+	hypothetical protein	protein_coding	XP_012049563.1	CNAG_06814	-2.01037	19.767	0.407712	-2.47101	0.0134734	0.126902	-1.85213	19.767	0.411694	-2.15982	0.0307867	0.220501	-1.79466	19.767	0.409389	-2.0609	0.0393124	0.219099	-1.08544	19.767	0.432267	-0.273617	0.784379	0.878475	1.03202	19.767	0.433848	0.104815	0.916522	0.972991	1.12019	19.767	0.430072	0.380749	0.703389	0.894757	3.91731	4.92916	4.03785	4.09317	4.21158
23886922	chr8	892926	894327	+	hypothetical protein	protein_coding	XP_012050945.1;XP_012051244.1	CNAG_03414	-2.00786	29.662	0.428156	-2.34881	0.0188334	0.155149	-1.03228	29.662	0.411896	-0.11129	0.911386	0.975427	-1.17217	29.662	0.414976	-0.552274	0.580761	0.835166	-1.94506	29.662	0.429474	-2.23487	0.025426	0.0843266	-1.13551	29.662	0.416336	-0.440367	0.659672	0.878919	1.71294	29.662	0.432429	1.79562	0.0725551	0.319166	4.16213	5.16081	5.10737	4.9307	4.99134
23886365	chr3	721672	724463	-	tRNA-specific adenosine deaminase 3	protein_coding	XP_012048148.1	CNAG_02809	-2.00543	175.425	0.223412	-4.49354	7.00487e-06	0.000870896	1.19908	175.425	0.216495	1.20987	0.226329	0.594124	-1.44652	175.425	0.221236	-2.40731	0.0160706	0.127978	-2.40467	175.425	0.222305	-5.69417	1.23973e-08	5.99964e-07	-1.73449	175.425	0.220118	-3.60949	0.000306799	0.0222941	1.38638	175.425	0.226925	2.07702	0.0377995	0.220292	6.69142	7.69399	7.95534	7.16067	7.5508
23885257	chr11	273730	275817	+	chlorophyll synthesis pathway protein BchC	protein_coding	XP_012052598.1	CNAG_01558	-2.00515	5791.38	0.624786	-1.60648	0.108168	0.408423	-1.20146	5791.38	0.624754	-0.423826	0.671693	0.891709	-3.96105	5791.38	0.624929	-3.17777	0.0014841	0.0255631	-1.66893	5791.38	0.624801	-1.18265	0.236948	0.41724	-3.29687	5791.38	0.624944	-2.754	0.00588713	0.118353	-1.97544	5791.38	0.624976	-1.57154	0.116057	0.404605	12.1266	13.1304	12.8656	11.1445	13.3404
23885951	chr6	628196	630332	+	protein arginine N-methyltransferase 3	protein_coding	XP_012050073.1	CNAG_02317	-2.0043	281.29	0.397159	-2.52568	0.0115474	0.115103	1.19053	281.29	0.394798	0.637308	0.523924	0.820043	-1.48323	281.29	0.39651	-1.43436	0.151469	0.462024	-2.38619	281.29	0.396791	-3.16213	0.00156618	0.00986877	-1.76583	281.29	0.396142	-2.07084	0.0383735	0.27297	1.35131	281.29	0.398495	1.09	0.275713	0.613662	7.38375	8.38595	8.6374	7.81647	7.97392
23889808	chr7	322289	323345	-	hypothetical protein	protein_coding	XP_012050297.1	CNAG_06629	-1.99497	11.212	0.684087	-1.45649	0.145257	0.483107	1.67238	11.212	0.625904	1.18533	0.235889	0.603401	1.15036	11.212	0.640176	0.315663	0.752258	0.917508	-3.33634	11.212	0.664687	-2.61516	0.00891846	0.0374533	-1.45379	11.212	0.619403	-0.871517	0.383472	0.708824	2.29492	11.212	0.678144	1.76724	0.0771873	0.327928	2.36376	3.37541	4.1249	3.57	3.10301
23884058	chr1	611559	612551	-	large subunit ribosomal protein L30e	protein_coding	XP_012046601.1	CNAG_00232	-1.99249	459.157	0.25921	-3.83694	0.000124578	0.00634188	1.74985	459.157	0.255288	3.16205	0.00156662	0.030024	1.31358	459.157	0.255928	1.53756	0.124156	0.419787	-3.48656	459.157	0.25781	-6.9889	2.77044e-12	3.86449e-10	-1.33213	459.157	0.254509	-1.6256	0.104035	0.418932	2.6173	459.157	0.258443	5.37092	7.83343e-08	8.67397e-06	7.6592	8.65188	9.4592	9.04541	8.55902
23884454	chr1	1746874	1748390	+	small subunit ribosomal protein S11	protein_coding	XP_012046879.1	CNAG_00672	-1.99159	1081.61	0.23273	-4.27071	1.94851e-05	0.00187661	1.15483	1081.61	0.231681	0.896417	0.37003	0.721737	-1.16383	1081.61	0.232044	-0.943292	0.345531	0.680295	-2.29995	1081.61	0.232592	-5.16615	2.38961e-07	7.456e-06	-1.34403	1081.61	0.231905	-1.83941	0.0658553	0.345159	1.71123	1081.61	0.232953	3.32701	0.000877824	0.0176985	9.27143	10.2649	10.4726	10.0459	10.1217
23887802	chr9	687538	688967	-	hypothetical protein	protein_coding	XP_012051763.1	CNAG_04367	-1.99089	78.7351	0.385104	-2.5796	0.00989144	0.103106	1.31209	78.7351	0.375389	1.0439	0.296532	0.659168	-1.54739	78.7351	0.3834	-1.64277	0.100432	0.374284	-2.61223	78.7351	0.382904	-3.61783	0.000297085	0.00260921	-2.03032	78.7351	0.381191	-2.6803	0.00735569	0.130568	1.28661	78.7351	0.390762	0.930436	0.352146	0.681623	5.51711	6.50876	6.89946	5.8753	6.18489
23888896	chr14	736712	737706	-	transcription initiation factor TFIID subunit 9/adenylate kinase	protein_coding	XP_012053871.1	CNAG_05597	-1.98474	126.214	0.317039	-3.11934	0.00181258	0.0355141	1.39709	126.214	0.30887	1.5619	0.118311	0.460578	-1.29328	126.214	0.313619	-1.18308	0.236779	0.564064	-2.77286	126.214	0.314882	-4.67278	2.97145e-06	5.75297e-05	-1.80683	126.214	0.311439	-2.74038	0.00613683	0.119537	1.53466	126.214	0.319542	1.93375	0.0531437	0.267289	6.11556	7.10208	7.58512	6.72945	6.81529
23884670	chr5	1684211	1687054	-	hypothetical protein	protein_coding	XP_012049132.1	CNAG_00899	-1.98017	49.0096	0.385636	-2.55585	0.0105929	0.108111	1.07027	49.0096	0.373681	0.262203	0.793165	0.936321	-1.41362	49.0096	0.381084	-1.31045	0.190043	0.510049	-2.11933	49.0096	0.384985	-2.81467	0.00488271	0.0235496	-1.51296	49.0096	0.380426	-1.57028	0.116351	0.438975	1.40078	49.0096	0.392175	1.23984	0.215035	0.546081	4.92288	5.89917	5.99764	5.39675	5.4681
23885165	chr5	270518	271941	+	large subunit ribosomal protein L39	protein_coding	XP_012048926.1	CNAG_01455	-1.97993	462.053	0.219839	-4.48259	7.3741e-06	0.000900431	1.29996	462.053	0.216868	1.74516	0.0809566	0.375251	-1.21987	462.053	0.218293	-1.31352	0.189006	0.509077	-2.57384	462.053	0.219175	-6.22298	4.87789e-10	3.77188e-08	-1.58579	462.053	0.217623	-3.05667	0.00223811	0.0729582	1.62306	462.053	0.220584	3.16758	0.00153716	0.0270107	8.0095	8.99364	9.37257	8.70704	8.78117
23885612	chr11	1335674	1337977	+	allantoate permease	protein_coding	XP_012052863.1	CNAG_01946	-1.97564	126.799	0.511927	-1.91887	0.0550014	0.280253	2.07097	126.799	0.504539	2.08171	0.0373691	0.246794	-1.21481	126.799	0.508983	-0.551562	0.581248	0.835694	-4.09148	126.799	0.508908	-3.99409	6.49444e-05	0.000750568	-2.51584	126.799	0.505946	-2.63079	0.00851862	0.139536	1.62629	126.799	0.513314	1.36677	0.171697	0.492112	5.8668	6.84888	7.8996	6.56654	7.08898
23886796	chr8	564445	566037	-	rRNA biogenesis protein RRP36	protein_coding	XP_012050903.1	CNAG_03284	-1.97539	181.199	0.357563	-2.74676	0.00601873	0.0748292	1.16916	181.199	0.353652	0.637551	0.523766	0.820043	-1.41844	181.199	0.35625	-1.4156	0.156894	0.470143	-2.30955	181.199	0.356998	-3.38269	0.000717799	0.00526435	-1.65838	181.199	0.355682	-2.05177	0.0401923	0.279452	1.39265	181.199	0.359572	1.3289	0.183882	0.511154	6.7633	7.74462	7.96923	7.23933	7.59906
23887119	chr2	419600	420387	+	hypothetical protein	protein_coding	XP_012047360.1	CNAG_03643	-1.97458	9.67161	0.551452	-1.77992	0.0750883	0.334303	-1.42324	9.67161	0.540168	-0.942628	0.345871	0.700448	-2.95747	9.67161	0.602105	-2.59816	0.00937258	0.0922188	-1.38738	9.67161	0.570342	-0.828215	0.407549	0.592254	-2.07798	9.67161	0.619452	-1.70342	0.08849	0.390948	-1.49777	9.67161	0.629316	-0.926116	0.354386	0.683682	2.94722	3.92205	3.4097	2.37522	3.40898
23890219	chr1	1231706	1233909	+	isocitrate dehydrogenase, NAD-dependent	protein_coding	XP_012047055.1	CNAG_07363	-1.97304	135.753	0.342552	-2.8621	0.00420848	0.0605843	1.5303	135.753	0.33455	1.83475	0.066543	0.338835	-1.07068	135.753	0.337737	-0.291708	0.77051	0.925419	-3.01934	135.753	0.340063	-4.68804	2.75827e-06	5.48111e-05	-1.63845	135.753	0.335212	-2.12503	0.0335843	0.256788	1.8428	135.753	0.343199	2.56964	0.0101805	0.0994668	6.11573	7.09458	7.71007	6.99551	7.00499
23884879	chr5	1108225	1109598	+	hypothetical protein	protein_coding	XP_012049340.1	CNAG_01136	-1.97108	535.031	0.415654	-2.35529	0.0185083	0.153406	1.10308	535.031	0.414629	0.341368	0.732826	0.914389	-1.51765	535.031	0.41542	-1.44875	0.147408	0.456624	-2.17426	535.031	0.415563	-2.69641	0.00700918	0.0312036	-1.67409	535.031	0.415329	-1.78986	0.0734764	0.358853	1.29877	535.031	0.416352	0.905833	0.365024	0.69102	8.37604	9.35467	9.49607	8.75187	9.28855
23886371	chr3	706821	709589	-	glycerol-3-phosphate dehydrogenase	protein_coding	XP_012048151.1	CNAG_02815	-1.97083	1176.58	0.668117	-1.46502	0.142915	0.47881	-1.13536	1176.58	0.667953	-0.274204	0.783928	0.932813	-4.13679	1176.58	0.668845	-3.06276	0.00219308	0.0334768	-1.73586	1176.58	0.668165	-1.1908	0.233733	0.412701	-3.64358	1176.58	0.668894	-2.78872	0.00529173	0.113035	-2.099	1176.58	0.669058	-1.59882	0.10986	0.394635	9.82645	10.8053	10.6223	8.75698	10.9999
23889055	chr7	804472	806104	+	hypothetical protein	protein_coding	XP_012050364.1	CNAG_05763	-1.96913	86.4662	0.341157	-2.86542	0.00416455	0.0605714	1.14965	86.4662	0.332803	0.604564	0.545469	0.831372	-1.4461	86.4662	0.338622	-1.57156	0.116053	0.404931	-2.26382	86.4662	0.340073	-3.46619	0.000527882	0.0041132	-1.66251	86.4662	0.33753	-2.17274	0.0297998	0.244569	1.36169	86.4662	0.34577	1.28812	0.197703	0.526401	5.71328	6.69087	6.89182	6.15651	6.27305
23891955	chr11	446019	447608	-	hypothetical RNA	ncRNA	.	CNAG_12978	-1.96683	18.2154	0.553925	-1.76174	0.0781135	0.340451	1.40619	18.2154	0.523499	0.939436	0.347507	0.701652	-1.91709	18.2154	0.560546	-1.67501	0.0939326	0.360437	-2.76574	18.2154	0.54574	-2.68931	0.00715991	0.0316764	-2.6958	18.2154	0.552458	-2.58972	0.0096054	0.146624	1.02594	18.2154	0.581371	0.0635606	0.94932	0.985115	3.4212	4.41094	4.90226	3.45582	4.63768
23884841	chr5	1218808	1221467	+	pre-rRNA-processing protein IPI1	protein_coding	XP_012049313.1	CNAG_01098	-1.9653	306.944	0.403323	-2.4168	0.0156575	0.138134	1.12381	306.944	0.401444	0.419476	0.674868	0.892641	-1.54043	306.944	0.402966	-1.54687	0.121895	0.416628	-2.20862	306.944	0.403118	-2.83576	0.00457162	0.0224139	-1.73115	306.944	0.402761	-1.96576	0.0493263	0.306412	1.27581	306.944	0.404634	0.868476	0.385134	0.706653	7.57337	8.54745	8.71547	7.92368	8.13197
23891106	chr1	2188242	2190000	+	hypothetical RNA	ncRNA	.	CNAG_12119	-1.96317	42.7696	0.345271	-2.81861	0.00482328	0.0658552	1.28693	42.7696	0.325281	1.11883	0.263213	0.630627	-1.30635	42.7696	0.336889	-1.14442	0.25245	0.584649	-2.52646	42.7696	0.34093	-3.92198	8.78257e-05	0.000958269	-1.68118	42.7696	0.332438	-2.25449	0.0241657	0.221815	1.50279	42.7696	0.352022	1.66933	0.0950519	0.366755	4.607	5.59026	5.95309	5.19299	5.63216
23885117	chr5	409610	410982	+	mitochondrial import inner membrane translocase subunit	protein_coding	XP_012049517.1	CNAG_01397	-1.96303	469.015	0.310903	-3.12986	0.00174887	0.0347044	1.27684	469.015	0.308869	1.14152	0.253652	0.621508	-1.10784	469.015	0.309588	-0.477225	0.633202	0.865299	-2.50648	469.015	0.310464	-4.26995	1.95521e-05	0.000274072	-1.41453	469.015	0.309148	-1.6184	0.105577	0.421351	1.77195	469.015	0.31118	2.65229	0.00799472	0.0859224	8.01811	8.99041	9.34285	8.84193	8.86911
23885617	chr11	1349226	1350598	+	small subunit ribosomal protein S22-A, variant	protein_coding	XP_012052866.1;XP_012052867.1	CNAG_01951	-1.96254	2256.96	0.28333	-3.43318	0.000596548	0.0169966	1.1543	2256.96	0.282925	0.731727	0.464335	0.788016	-1.11321	2256.96	0.283044	-0.546638	0.584627	0.837618	-2.26537	2256.96	0.283275	-4.16467	3.11809e-05	0.000401764	-1.28498	2256.96	0.282989	-1.27831	0.201142	0.548969	1.76296	2256.96	0.283394	2.88644	0.00389624	0.0517572	10.3349	11.3074	11.5144	11.1526	11.2083
23886301	chr3	869553	871065	-	hypothetical protein	protein_coding	XP_012048100.1	CNAG_02740	-1.96209	35.9941	0.383051	-2.53854	0.0111317	0.111611	1.17798	35.9941	0.364611	0.648125	0.516904	0.816623	-1.50461	35.9941	0.378975	-1.55522	0.119893	0.412821	-2.3113	35.9941	0.38026	-3.17862	0.00147976	0.00942439	-1.7724	35.9941	0.376154	-2.19512	0.0281548	0.237782	1.30405	35.9941	0.394054	0.971944	0.331079	0.664634	4.4578	5.42312	5.65819	4.83771	4.99255
23888422	chr4	356362	359097	-	sulfite reductase (NADPH) hemoprotein beta-component	protein_coding	XP_012048697.1	CNAG_05071	-1.95985	16.1481	0.431078	-2.25191	0.0243281	0.179456	-1.11726	16.1481	0.405377	-0.394594	0.693143	0.899872	1.08444	16.1481	0.395332	0.29582	0.767368	0.923618	-1.75417	16.1481	0.437368	-1.85379	0.0637694	0.166785	1.21159	16.1481	0.402182	0.688511	0.491131	0.782166	2.12534	16.1481	0.428074	2.5409	0.0110567	0.104144	3.24459	4.20535	4.04909	4.33008	3.8537
23887279	chr2	924325	927618	-	nucleolar protein 14	protein_coding	XP_012047236.1	CNAG_03820	-1.95908	936.934	0.428425	-2.26452	0.0235419	0.174978	1.37458	936.934	0.427646	1.07331	0.283134	0.648423	-1.25111	936.934	0.428069	-0.755037	0.450227	0.756158	-2.69292	936.934	0.42822	-3.33747	0.000845437	0.00589073	-1.71975	936.934	0.427864	-1.82816	0.0675261	0.347153	1.56588	936.934	0.428643	1.50935	0.131211	0.425692	9.02052	9.99047	10.4494	9.66694	9.85876
23887649	chr9	299987	302901	+	MFS transporter, SP family, general alpha glucoside:H symporter	protein_coding	XP_012051666.1	CNAG_04210	-1.95635	263.636	0.416256	-2.32589	0.0200246	0.160786	1.24689	263.636	0.413916	0.769082	0.441845	0.77208	-1.9	263.636	0.416833	-2.22151	0.0263166	0.173193	-2.43935	263.636	0.415787	-3.09413	0.00197393	0.0118004	-2.36909	263.636	0.416365	-2.98856	0.00280295	0.0804667	1.02966	263.636	0.418691	0.100707	0.919783	0.974101	7.3579	8.32707	8.64548	7.40013	8.60921
23888136	chr10	496910	499781	-	gluconolactonase	protein_coding	XP_012051973.1	CNAG_04753	-1.95398	97.687	0.472166	-2.04677	0.0406808	0.240428	1.30581	97.687	0.466005	0.826064	0.408768	0.750017	-1.50539	97.687	0.470974	-1.25302	0.210199	0.531593	-2.55153	97.687	0.470735	-2.87075	0.00409499	0.0205153	-1.96576	97.687	0.46954	-2.07669	0.0378304	0.272629	1.29799	97.687	0.475655	0.791065	0.428906	0.74079	5.84244	6.81024	7.19533	6.22084	7.18498
23887462	chr2	1394903	1396087	+	large subunit ribosomal protein L37a	protein_coding	XP_012047615.1	CNAG_04011	-1.95178	1549.3	0.251321	-3.83888	0.000123597	0.00634188	1.18174	1549.3	0.250631	0.961207	0.336448	0.693987	-1.05632	1549.3	0.2508	-0.315176	0.752628	0.917508	-2.30649	1549.3	0.251212	-4.79953	1.59038e-06	3.35725e-05	-1.24829	1549.3	0.250691	-1.27629	0.201853	0.549405	1.84772	1549.3	0.25138	3.52352	0.000425856	0.0102088	9.76858	10.733	10.974	10.6542	10.5464
23886255	chr3	1004243	1005469	-	nitroreductase family protein	protein_coding	XP_012048070.1	CNAG_02692	-1.95138	295.318	0.329648	-2.92583	0.00343536	0.0535103	-1.256	295.318	0.328611	-1.00067	0.316984	0.67505	-2.27542	295.318	0.331145	-3.58191	0.000341086	0.0085803	-1.55365	295.318	0.33036	-1.92415	0.0543361	0.148786	-1.81165	295.318	0.331854	-2.58337	0.00978417	0.147671	-1.16606	295.318	0.332881	-0.66582	0.505526	0.783529	7.78246	8.74778	8.41924	7.56145	8.86317
23884913	chr5	1015508	1016189	+	hypothetical protein	protein_coding	XP_012049363.1	CNAG_01171	-1.95104	27.9599	0.482492	-1.99847	0.0456658	0.254986	1.84486	27.9599	0.447591	1.97392	0.0483909	0.285075	1.1556	27.9599	0.457629	0.455928	0.648441	0.874053	-3.5994	27.9599	0.469279	-3.93743	8.23577e-05	0.000914029	-1.59644	27.9599	0.443676	-1.52107	0.128242	0.454073	2.25463	27.9599	0.478863	2.44933	0.0143123	0.122712	3.67678	4.63241	5.51375	4.83594	4.42156
23890744	chr13	471456	472552	-	hypothetical protein	protein_coding	XP_012053555.1	CNAG_07939	-1.94957	192.738	1.17476	-0.81987	0.41229	0.77176	-1.1273	192.738	1.17422	-0.147228	0.882952	0.964333	-5.53429	192.738	1.17868	-2.0942	0.0362419	0.21117	-1.72941	192.738	1.17492	-0.67262	0.501189	0.674765	-4.90931	192.738	1.17884	-1.94727	0.0515021	0.311203	-2.83873	192.738	1.17939	-1.2763	0.201851	0.529086	7.25922	8.22263	8.04998	5.75531	8.42534
23884910	chr5	1019136	1021259	-	H/ACA ribonucleoprotein complex subunit 4	protein_coding	XP_012049360.1	CNAG_01168	-1.94942	2007.07	0.437306	-2.20222	0.02765	0.193324	1.07369	2007.07	0.437059	0.234699	0.814442	0.941121	-1.41823	2007.07	0.437219	-1.15295	0.248929	0.579616	-2.09307	2007.07	0.437291	-2.43687	0.0148151	0.0556174	-1.52274	2007.07	0.437204	-1.38761	0.165254	0.505573	1.37454	2007.07	0.437451	1.04914	0.294112	0.63176	10.2891	11.252	11.3546	10.7478	10.9512
23890696	chr14	501125	502525	-	hypothetical protein	protein_coding	XP_012053934.1	CNAG_07884	-1.94818	761.473	0.299197	-3.2157	0.00130126	0.0277197	1.10141	761.473	0.298206	0.467315	0.640275	0.876483	-1.40843	761.473	0.298848	-1.6533	0.0982704	0.370044	-2.14575	761.473	0.299108	-3.68256	0.0002309	0.00213605	-1.55126	761.473	0.298759	-2.12024	0.0339858	0.258827	1.38323	761.473	0.299748	1.56146	0.118416	0.408194	8.87784	9.8396	9.97874	9.34472	9.71775
23888907	chr14	762931	764558	+	hypothetical protein	protein_coding	XP_012053878.1	CNAG_05608	-1.94422	61.9359	0.417781	-2.29591	0.021681	0.166475	-1.50224	61.9359	0.416396	-1.40999	0.158543	0.521078	-2.58743	61.9359	0.42577	-3.22127	0.00127625	0.0228286	-1.29421	61.9359	0.422462	-0.880732	0.378463	0.565627	-1.72238	61.9359	0.430364	-1.82266	0.068355	0.349849	-1.33083	61.9359	0.431705	-0.955123	0.339516	0.670727	5.63146	6.59208	6.00757	5.22341	6.50086
23891625	chr7	436372	440038	-	hypothetical RNA	ncRNA	.	CNAG_12647	-1.94398	56.3097	0.310157	-3.09203	0.00198795	0.0371787	1.06609	56.3097	0.298588	0.309213	0.75716	0.922515	-2.04235	56.3097	0.315801	-3.26226	0.00110527	0.0205658	-2.07246	56.3097	0.309555	-3.39629	0.000683051	0.00507756	-2.17732	56.3097	0.31521	-3.56128	0.000369046	0.0245187	-1.0506	56.3097	0.32619	-0.218317	0.827182	0.946282	5.23709	6.2002	6.2929	5.15339	6.12508
23886822	chr8	621618	622840	+	nicotinamide N-methyltransferase	protein_coding	XP_012051169.1	CNAG_03310	-1.94191	99.4457	0.358566	-2.6703	0.00757839	0.0856546	1.31655	99.4457	0.350396	1.13231	0.257503	0.624815	-1.34442	99.4457	0.355627	-1.20064	0.229889	0.555878	-2.55661	99.4457	0.35661	-3.79753	0.000146148	0.0014685	-1.76999	99.4457	0.353655	-2.32922	0.0198476	0.202486	1.44442	99.4457	0.361751	1.46646	0.142522	0.447651	5.84286	6.79903	7.19545	6.36565	6.7047
23889188	chr7	1171850	1172917	+	small subunit ribosomal protein S14	protein_coding	XP_012050621.1	CNAG_05904	-1.94094	2881.71	0.199486	-4.7961	1.61783e-06	0.000307297	1.0806	2881.71	0.199099	0.561674	0.574338	0.847253	-1.26815	2881.71	0.199275	-1.71987	0.0854567	0.3436	-2.09738	2881.71	0.19946	-5.3574	8.44275e-08	3.26422e-06	-1.37036	2881.71	0.199248	-2.28135	0.0225278	0.212495	1.53053	2881.71	0.199635	3.07576	0.00209966	0.0328328	10.7772	11.7338	11.8456	11.391	11.5237
23889535	chr13	192077	193593	+	zinc finger protein	protein_coding	XP_012053292.1	CNAG_06324	-1.93836	37.6403	0.477126	-2.00122	0.0453687	0.254288	1.1768	37.6403	0.463043	0.507227	0.611996	0.864217	-1.30475	37.6403	0.470837	-0.815098	0.415016	0.732945	-2.28106	37.6403	0.474939	-2.50496	0.0122466	0.0483745	-1.53543	37.6403	0.468621	-1.32014	0.186787	0.533186	1.48561	37.6403	0.48254	1.18344	0.236636	0.572987	4.49521	5.44577	5.67716	5.05554	4.99004
23890594	chr9	996849	998554	-	tRNA pseudouridine(38-40) synthase	protein_coding	XP_012051554.1	CNAG_07776	-1.92908	387.884	0.294039	-3.22377	0.00126514	0.0273296	1.32815	387.884	0.29151	1.40447	0.160177	0.522465	-1.36606	387.884	0.293215	-1.53478	0.124837	0.420524	-2.56211	387.884	0.293409	-4.62608	3.72652e-06	6.97643e-05	-1.81433	387.884	0.292583	-2.93742	0.00330956	0.0891408	1.41215	387.884	0.295103	1.68719	0.0915676	0.359104	7.81244	8.76052	9.16966	8.30906	8.93745
23888859	chr14	631086	632582	-	large subunit ribosomal protein L7Ae	protein_coding	XP_012053843.1	CNAG_05555	-1.92851	6944.3	0.250966	-3.77537	0.000159769	0.0072351	1.04788	6944.3	0.250845	0.268973	0.78795	0.934545	-1.21104	6944.3	0.250888	-1.1011	0.270855	0.60367	-2.02085	6944.3	0.250962	-4.04428	5.24852e-05	0.000629645	-1.26903	6944.3	0.250884	-1.37004	0.170674	0.510339	1.59244	6944.3	0.251005	2.6742	0.00749079	0.0824223	12.052	12.9994	13.0669	12.7231	12.8381
23890785	chr5	592722	593973	-	hypothetical protein	protein_coding	XP_012049668.1	CNAG_07980	-1.92795	14.3366	0.591811	-1.60029	0.109535	0.410552	1.43934	14.3366	0.554642	0.947285	0.343494	0.699328	-1.58214	14.3366	0.58875	-1.12421	0.260926	0.593356	-2.77497	14.3366	0.581028	-2.53425	0.0112687	0.045394	-2.27723	14.3366	0.57791	-2.05444	0.0399331	0.278137	1.21857	14.3366	0.613671	0.464729	0.642125	0.869631	3.0619	4.00678	4.52554	3.30577	4.17457
23885004	chr5	732709	734565	-	cellular nucleic acid-binding protein	protein_coding	XP_012049434.1	CNAG_01273	-1.92754	518.921	0.248415	-3.8112	0.000138292	0.00652167	1.20905	518.921	0.246318	1.11185	0.266203	0.633014	-1.0688	518.921	0.246915	-0.388741	0.697468	0.897254	-2.33048	518.921	0.248034	-4.92121	8.60124e-07	2.10272e-05	-1.29222	518.921	0.246532	-1.50023	0.133555	0.459863	1.80347	518.921	0.248627	3.42189	0.000621877	0.0135147	8.20006	9.14622	9.41995	9.04984	9.02314
23887219	chr2	686132	687561	-	large subunit ribosomal protein L27Ae	protein_coding	XP_012047432.1	CNAG_03747	-1.92704	2720.92	0.225662	-4.19382	2.7429e-05	0.00237417	1.15735	2720.92	0.22525	0.935952	0.349298	0.702431	-1.07225	2720.92	0.225355	-0.446576	0.655181	0.877095	-2.23026	2720.92	0.225603	-5.12941	2.90655e-07	8.8364e-06	-1.24096	2720.92	0.225296	-1.38245	0.166832	0.507275	1.7972	2720.92	0.225708	3.74709	0.000178894	0.00533319	10.6121	11.5583	11.7691	11.4576	11.4164
23892058	chr12	618289	619985	-	hypothetical RNA	ncRNA	.	CNAG_13082	-1.9249	19.8078	0.499119	-1.89289	0.0583719	0.288492	1.7322	19.8078	0.445915	1.77748	0.0754899	0.361664	1.97754	19.8078	0.44179	2.22664	0.0259712	0.171729	-3.3343	19.8078	0.479832	-3.62082	0.000293672	0.00258563	1.14164	19.8078	0.419877	0.455146	0.649004	0.87436	3.80656	19.8078	0.476001	4.05144	5.09038e-05	0.0020993	2.97268	3.92855	4.71375	4.90272	4.14064
23886541	chr3	237714	238949	+	small subunit ribosomal protein S19e	protein_coding	XP_012048269.1	CNAG_03000	-1.9238	3519.87	0.285142	-3.31048	0.000931371	0.0227454	1.16015	3519.87	0.2849	0.752245	0.451904	0.779077	-1.27816	3519.87	0.285026	-1.24223	0.21415	0.536992	-2.2319	3519.87	0.285107	-4.06259	4.8532e-05	0.000592206	-1.48286	3519.87	0.284991	-1.99439	0.0461091	0.294827	1.50513	3519.87	0.285233	2.06809	0.0386313	0.223457	11.0457	11.9896	12.2039	11.6354	11.8603
23887548	chr9	11360	13935	-	hypothetical protein	protein_coding	XP_012051588.1	CNAG_04103	-1.91953	44.989	0.802641	-1.17207	0.241168	0.615772	-2.55366	44.989	0.807334	-1.67535	0.0938654	0.406711	-7.03013	44.989	0.82947	-3.39199	0.00069388	0.0144613	1.33036	44.989	0.810695	0.507978	0.611469	0.76222	-2.75296	44.989	0.837266	-1.74495	0.0809942	0.378951	-3.66242	44.989	0.832741	-2.24896	0.0245153	0.173271	5.51041	6.45268	5.10235	3.63596	6.71073
23885151	chr5	312027	313542	+	ribosomal RNA assembly protein	protein_coding	XP_012049542.1	CNAG_01437	-1.91784	478.496	0.293157	-3.2047	0.00135203	0.0286228	1.2565	478.496	0.291233	1.13109	0.258017	0.625192	-1.27609	478.496	0.292308	-1.20327	0.228873	0.555074	-2.40976	478.496	0.292745	-4.33445	1.46125e-05	0.000214336	-1.6034	478.496	0.291896	-2.33349	0.0196225	0.202045	1.50291	478.496	0.293815	2.00042	0.0454544	0.245236	8.13108	9.07002	9.39918	8.71757	8.97365
23888860	chr14	632565	633694	+	hypothetical protein	protein_coding	XP_012053844.1	CNAG_05556	-1.9145	568.26	0.300717	-3.11578	0.00183462	0.035741	1.1139	568.26	0.299368	0.519809	0.603197	0.859632	-1.1874	568.26	0.299881	-0.826365	0.408597	0.727947	-2.13255	568.26	0.300574	-3.63498	0.000278003	0.00246597	-1.32264	568.26	0.299737	-1.34593	0.178326	0.521375	1.61234	568.26	0.301084	2.28891	0.0220844	0.161829	8.41567	9.3518	9.50747	9.10415	9.05139
23888918	chr14	796937	798660	-	TPR repeat-containing protein	protein_coding	XP_012053884.1	CNAG_05619	-1.91081	381.56	0.28756	-3.24865	0.00115953	0.025743	1.50543	381.56	0.284476	2.07459	0.0380243	0.249068	-1.18081	381.56	0.286096	-0.838106	0.401971	0.722347	-2.87658	381.56	0.286567	-5.31935	1.04136e-07	3.81869e-06	-1.77762	381.56	0.285098	-2.9111	0.00360156	0.0910308	1.61821	381.56	0.288175	2.40966	0.0159676	0.131822	7.6872	8.62181	9.21162	8.38074	8.69241
23886523	chr3	280910	284218	-	U3 small nucleolar RNA-associated protein 13	protein_coding	XP_012047819.1	CNAG_02982	-1.91024	416.35	0.436652	-2.13843	0.0324816	0.211102	1.26928	416.35	0.435195	0.790487	0.429244	0.763829	-1.42491	416.35	0.436277	-1.17098	0.241608	0.570568	-2.42463	416.35	0.436327	-2.92846	0.00340643	0.0178449	-1.80862	416.35	0.435951	-1.96097	0.0498831	0.308768	1.3406	416.35	0.437406	0.966792	0.333648	0.666287	7.9634	8.89666	9.24059	8.38494	8.72606
23885077	chr5	520201	522360	+	hypothetical protein	protein_coding	XP_012049490.1	CNAG_01353	-1.90938	138.631	0.406453	-2.29573	0.0216911	0.166475	1.23174	138.631	0.401783	0.748401	0.454218	0.780347	-1.236	138.631	0.40415	-0.756352	0.449438	0.755489	-2.35186	138.631	0.405519	-3.04253	0.00234601	0.0134268	-1.52243	138.631	0.403211	-1.50387	0.132616	0.458933	1.54481	138.631	0.407864	1.53833	0.123968	0.414774	6.34973	7.28179	7.58177	6.97476	6.88817
23885112	chr5	422999	423965	+	adenine phosphoribosyltransferase	protein_coding	XP_012049512.1	CNAG_01390	-1.90785	420.839	0.310873	-2.99784	0.00271905	0.0468224	1.12924	420.839	0.309088	0.567308	0.570505	0.845175	-1.19023	420.839	0.309796	-0.810973	0.417381	0.734523	-2.15441	420.839	0.310657	-3.56437	0.000364733	0.00307795	-1.34405	420.839	0.309579	-1.37795	0.168219	0.508389	1.60293	420.839	0.311362	2.18624	0.0287983	0.188635	7.98145	8.91248	9.08765	8.66068	8.75605
23891872	chr10	297045	297712	-	hypothetical RNA	ncRNA	.	CNAG_12895	-1.90775	267.471	0.190723	-4.88598	1.02913e-06	0.0002157	2.28651	267.471	0.179515	6.64652	3.00109e-11	1.04678e-08	1.37707	267.471	0.18223	2.5331	0.0113057	0.103242	-4.36208	267.471	0.185726	-11.4417	2.58831e-30	4.60331e-27	-1.66041	267.471	0.176993	-4.13316	3.57813e-05	0.00513509	2.62711	267.471	0.188351	7.39827	1.37966e-13	8.74952e-11	6.75501	7.68737	8.8813	8.15071	7.69166
23891540	chr6	582287	583277	+	hypothetical RNA	ncRNA	.	CNAG_12558	-1.90714	39.8693	0.738917	-1.26051	0.207487	0.577903	-1.12219	39.8693	0.73492	-0.226303	0.820966	0.943937	-5.72482	39.8693	0.770224	-3.26818	0.00108242	0.0202438	-1.69948	39.8693	0.740078	-1.0338	0.301228	0.489366	-5.10148	39.8693	0.771338	-3.04784	0.00230491	0.07444	-3.00178	39.8693	0.775147	-2.04583	0.040773	0.228427	5.01061	5.94496	5.77893	3.42348	6.23461
23887490	chr2	1477419	1481184	-	hypothetical protein	protein_coding	XP_012047637.1	CNAG_04041	-1.90695	226.868	0.565804	-1.64592	0.0997798	0.390105	1.87559	226.868	0.562732	1.61239	0.106876	0.437887	-1.67456	226.868	0.565898	-1.31433	0.188734	0.508539	-3.57667	226.868	0.564562	-3.25671	0.0011271	0.00752177	-3.14078	226.868	0.564656	-2.92413	0.00345424	0.0892474	1.13878	226.868	0.567718	0.330254	0.741208	0.911774	6.89491	7.82679	8.73438	7.0824	8.19628
23888690	chr14	118968	121758	+	hypothetical protein	protein_coding	XP_012053719.1	CNAG_05371	-1.90553	328.759	0.429235	-2.16708	0.0302285	0.205266	1.41959	328.759	0.427029	1.1837	0.236533	0.603752	-1.24199	328.759	0.428292	-0.730013	0.465382	0.765209	-2.70506	328.759	0.428586	-3.34976	0.000808805	0.00571952	-1.76312	328.759	0.427641	-1.91313	0.0557318	0.320982	1.53425	328.759	0.429844	1.43664	0.150821	0.461663	7.52471	8.45421	8.9596	8.14109	8.23971
23886542	chr3	234232	237458	-	multiple RNA-binding domain-containing protein 1	protein_coding	XP_012047809.1	CNAG_03001	-1.90141	473.82	0.406537	-2.28041	0.0225833	0.170446	1.44526	473.82	0.404884	1.3123	0.18942	0.557787	-1.20859	473.82	0.405785	-0.673562	0.50059	0.788524	-2.74804	473.82	0.406033	-3.59183	0.000328368	0.0028244	-1.74672	473.82	0.40528	-1.98542	0.0470981	0.297875	1.57325	473.82	0.406931	1.60654	0.108155	0.392146	8.03636	8.96282	9.49402	8.68891	8.84018
23890073	chr3	1512570	1514158	-	rRNA 2'-O-methyltransferase fibrillarin	protein_coding	XP_012048349.1	CNAG_06919	-1.89984	100.823	0.456025	-2.03033	0.0423229	0.245649	1.10549	100.823	0.45102	0.320798	0.748364	0.921722	-1.08114	100.823	0.452187	-0.248897	0.803441	0.935797	-2.10026	100.823	0.455529	-2.35016	0.0187653	0.0669153	-1.19519	100.823	0.451688	-0.569496	0.56902	0.82732	1.75727	100.823	0.456685	1.78095	0.0749208	0.323863	5.90253	6.82455	6.96966	6.71143	6.26381
23887641	chr9	280046	284165	-	cytosolic Fe-S cluster assembly factor NAR1	protein_coding	XP_012051658.1	CNAG_04202	-1.89911	479.312	0.485927	-1.90425	0.0568782	0.286191	1.47803	479.312	0.484625	1.16312	0.244779	0.612475	-1.77555	479.312	0.486121	-1.70383	0.0884131	0.348756	-2.80695	479.312	0.485514	-3.06686	0.00216321	0.0126347	-2.62432	479.312	0.485708	-2.86581	0.00415948	0.100184	1.06959	479.312	0.487007	0.199295	0.842032	0.949259	8.1442	9.06984	9.63359	8.24133	9.4749
23887722	chr9	486896	488320	+	mitochondrial import inner membrane translocase subunit	protein_coding	XP_012051476.1	CNAG_04287	-1.89897	104.368	0.26934	-3.43513	0.000592281	0.0169966	1.18254	104.368	0.260325	0.929183	0.352794	0.703788	-1.1427	104.368	0.263682	-0.729836	0.465491	0.765209	-2.24561	104.368	0.26784	-4.35746	1.31578e-05	0.000197479	-1.35129	104.368	0.26215	-1.65681	0.0975575	0.409237	1.66183	104.368	0.271105	2.70291	0.00687356	0.0774636	5.94052	6.86371	7.10438	6.67231	6.67173
23891034	chr1	813490	814384	+	hypothetical RNA	ncRNA	.	CNAG_12047	-1.89331	15.8226	0.607008	-1.51713	0.129235	0.454956	2.74533	15.8226	0.528701	2.75577	0.00585547	0.0731731	1.97226	15.8226	0.537848	1.8218	0.0684852	0.301781	-5.19775	15.8226	0.569971	-4.17194	3.02015e-05	0.000393505	-1.39197	15.8226	0.495669	-0.96259	0.335753	0.671122	3.7341	15.8226	0.578465	3.28587	0.00101669	0.0196466	2.43011	3.33481	4.79616	4.32393	3.51071
23892144	chr14	265488	266834	+	hypothetical RNA	ncRNA	.	CNAG_13168	-1.89324	29.3653	0.627235	-1.46812	0.142072	0.477444	1.56649	29.3653	0.60866	1.06388	0.287385	0.652872	-1.34339	29.3653	0.621878	-0.684826	0.493454	0.784932	-2.96575	29.3653	0.620869	-2.52613	0.0115327	0.0462479	-2.10441	29.3653	0.615457	-1.7441	0.0811419	0.37922	1.4093	29.3653	0.633833	0.780928	0.434845	0.743702	4.00762	4.93883	5.58447	4.50598	5.36559
23884080	chr1	668165	669531	+	aspartate-semialdehyde dehydrogenase	protein_coding	XP_012046616.1	CNAG_00256	-1.89318	98.3432	0.296108	-3.1097	0.00187275	0.0358145	1.88687	98.3432	0.279146	3.28143	0.00103282	0.0227285	1.49678	98.3432	0.281254	2.06882	0.0385634	0.217476	-3.57219	98.3432	0.289244	-6.35037	2.14799e-10	1.75641e-08	-1.26062	98.3432	0.274017	-1.2194	0.222693	0.571603	2.83367	98.3432	0.291279	5.15887	2.48438e-07	2.34204e-05	5.4023	6.3222	7.23778	6.90846	6.5611
23887367	chr2	1168347	1170582	+	membrane protein	protein_coding	XP_012047544.1;XP_012047545.1	CNAG_03912	-1.8923	26.5638	0.396538	-2.32044	0.0203171	0.160983	1.47208	26.5638	0.366167	1.5235	0.127633	0.474611	-1.48832	26.5638	0.392024	-1.4634	0.143358	0.449456	-2.78562	26.5638	0.387131	-3.81783	0.000134632	0.00137552	-2.19093	26.5638	0.382505	-2.95824	0.00309398	0.0849748	1.27143	26.5638	0.411673	0.841578	0.400024	0.716081	3.93923	4.85673	5.41398	4.27089	4.70401
23885443	chr11	803253	804411	-	mitochondrial import inner membrane translocase subunit TIM22	protein_coding	XP_012052739.1	CNAG_01756	-1.8918	154.051	0.271192	-3.39154	0.000695004	0.018637	1.51125	154.051	0.263292	2.26268	0.0236552	0.183763	-1.30994	154.051	0.268591	-1.45015	0.147018	0.45659	-2.85899	154.051	0.268607	-5.6421	1.67989e-08	7.81094e-07	-1.97964	154.051	0.26598	-3.70419	0.000212065	0.0187262	1.44419	154.051	0.273803	1.93666	0.0527868	0.266262	6.42163	7.34125	7.93563	6.94828	7.31736
23889279	chr12	99615	102068	-	hypothetical protein	protein_coding	XP_012052972.1	CNAG_06020	-1.88893	46.4255	0.315823	-2.90532	0.00366875	0.0559976	-1.95505	46.4255	0.320935	-3.01372	0.00258064	0.0434844	-2.54682	46.4255	0.329066	-4.09856	4.15729e-05	0.00171605	1.03501	46.4255	0.330122	0.150372	0.880471	0.934434	-1.30269	46.4255	0.342813	-1.11282	0.265787	0.614153	-1.34829	46.4255	0.338033	-1.27541	0.202164	0.52928	5.33234	6.25493	5.28649	4.90751	6.09672
23887980	chr10	951008	955195	-	hypothetical protein	protein_coding	XP_012052041.1;XP_012052078.1	CNAG_04587	-1.88623	883.21	1.00635	-0.909728	0.362966	0.737006	2.19502	883.21	1.00587	1.12762	0.259481	0.626967	-2.56645	883.21	1.00674	-1.35067	0.176801	0.494136	-4.14032	883.21	1.00613	-2.03724	0.0416255	0.122163	-5.63342	883.21	1.00652	-2.47785	0.0132178	0.167346	-1.36063	883.21	1.007	-0.44118	0.659083	0.878442	8.8302	9.74579	10.88	8.38603	10.2838
23888772	chr14	357944	362887	+	pentatricopeptide repeat protein	protein_coding	XP_012053786.1	CNAG_05457	-1.88565	453.124	0.279757	-3.27092	0.00107198	0.024995	1.13403	453.124	0.277978	0.652765	0.513908	0.814125	-1.28597	453.124	0.27894	-1.30084	0.193312	0.513715	-2.13838	453.124	0.279528	-3.92275	8.75426e-05	0.000956648	-1.45833	453.124	0.27871	-1.95297	0.0508233	0.310991	1.46633	453.124	0.280485	1.96875	0.0489816	0.255952	8.1261	9.04031	9.22199	8.6775	8.93008
23888597	chr4	892002	895000	-	tRNA pseudouridine13 synthase	protein_coding	XP_012048818.1	CNAG_05270	-1.88509	305.028	0.520506	-1.7572	0.078884	0.341954	1.48392	305.028	0.518451	1.09829	0.272078	0.639062	-1.16018	305.028	0.519499	-0.412617	0.679887	0.890183	-2.79731	305.028	0.519842	-2.85479	0.00430649	0.0213923	-1.72162	305.028	0.518834	-1.51062	0.130884	0.457022	1.62482	305.028	0.520888	1.34439	0.178821	0.502012	7.38417	8.29828	8.86749	8.08317	8.15136
23886764	chr8	437045	438642	-	18S rRNA biogenesis protein RCL1	protein_coding	XP_012051123.1	CNAG_03246	-1.88499	162.881	0.292236	-3.12951	0.00175095	0.0347044	1.23357	162.881	0.287057	1.05499	0.291428	0.655158	-1.54836	162.881	0.291758	-2.16188	0.0306274	0.190086	-2.32527	162.881	0.291169	-4.18108	2.9013e-05	0.00038222	-1.91002	162.881	0.290689	-3.21164	0.00131979	0.0551309	1.21741	162.881	0.295804	0.959458	0.337328	0.669474	6.66528	7.57786	7.88021	6.94682	7.38803
23884562	chr1	2061883	2065763	+	ATP-dependent RNA helicase eIF4A	protein_coding	XP_012046959.1	CNAG_00785	-1.88317	4217.82	0.263236	-3.46897	0.000522455	0.0159365	1.13186	4217.82	0.263032	0.679363	0.496908	0.80465	-1.20645	4217.82	0.26312	-1.02906	0.303452	0.636847	-2.13148	4217.82	0.26321	-4.14822	3.35074e-05	0.000427957	-1.36553	4217.82	0.263094	-1.70836	0.087569	0.389841	1.56092	4217.82	0.263299	2.43979	0.0146958	0.125022	11.3253	12.2383	12.417	11.9675	11.976
23886556	chr3	203288	204347	-	large subunit ribosomal protein L37-A	protein_coding	XP_012048280.1	CNAG_03015	-1.87995	562.211	0.22688	-4.01397	5.9705e-05	0.00378021	1.27409	562.211	0.22472	1.55513	0.119914	0.461912	-1.08692	562.211	0.225493	-0.53325	0.593861	0.84373	-2.39523	562.211	0.226378	-5.56663	2.59716e-08	1.14051e-06	-1.38483	562.211	0.224987	-2.08773	0.0368219	0.269821	1.72961	562.211	0.227145	3.47992	0.000501561	0.0113233	8.3276	9.2373	9.58689	9.11639	9.07227
23884328	chr1	1351459	1353770	+	sulfite transporter	protein_coding	XP_012046781.1	CNAG_00529	-1.87966	170.855	0.369224	-2.4659	0.0136669	0.127438	1.6208	170.855	0.363248	1.91798	0.055113	0.306105	1.06605	170.855	0.365151	0.252712	0.800491	0.935068	-3.04654	170.855	0.367058	-4.37852	1.19488e-05	0.00018439	-1.52037	170.855	0.362961	-1.66526	0.0958606	0.40548	2.00381	170.855	0.368942	2.7179	0.00656979	0.0746431	6.43036	7.34023	8.03642	7.43118	7.02365
23890076	chr3	1523221	1525734	+	anon-23da protein	protein_coding	XP_012048351.1	CNAG_06922	-1.87814	275.01	0.241095	-3.77156	0.000162233	0.00725063	-1.22153	275.01	0.239631	-1.2047	0.228319	0.594124	-2.07125	275.01	0.242818	-4.32628	1.51646e-05	0.000761064	-1.53754	275.01	0.242039	-2.56413	0.0103436	0.0423874	-1.69563	275.01	0.243756	-3.12533	0.00177608	0.0647903	-1.10282	275.01	0.245196	-0.57586	0.56471	0.821855	7.69145	8.60091	8.31187	7.54909	8.66468
23887007	chr8	1149881	1151732	+	large subunit ribosomal protein L36e	protein_coding	XP_012051305.1	CNAG_03510	-1.87807	677.731	0.213122	-4.26632	1.9872e-05	0.00188281	1.17801	677.731	0.21144	1.11784	0.263634	0.630705	-1.15715	677.731	0.212106	-0.992809	0.320803	0.653789	-2.21239	677.731	0.212839	-5.38248	7.34647e-08	2.85589e-06	-1.36314	677.731	0.211822	-2.10997	0.0348614	0.263481	1.623	677.731	0.213501	3.27242	0.00106631	0.0202134	8.65834	9.56663	9.80294	9.35607	9.42309
23891710	chr8	259332	262581	+	hypothetical RNA	ncRNA	.	CNAG_12732	-1.87505	21.3218	0.39869	-2.27477	0.0229198	0.17168	1.90836	21.3218	0.3415	2.7301	0.00633152	0.075761	1.23871	21.3218	0.356879	0.865388	0.386826	0.712192	-3.57826	21.3218	0.37564	-4.89633	9.76419e-07	2.32316e-05	-1.5406	21.3218	0.33093	-1.88406	0.0595568	0.329682	2.32264	21.3218	0.389674	3.11996	0.00180875	0.0298294	3.28907	4.1912	5.12024	4.48952	4.32675
23887694	chr9	419161	420253	+	H/ACA ribonucleoprotein complex subunit 1	protein_coding	XP_012051695.1	CNAG_04259	-1.87045	96.1984	0.495415	-1.8235	0.0682282	0.314843	1.11506	96.1984	0.490945	0.320033	0.748944	0.921722	-1.37114	96.1984	0.493904	-0.921988	0.356535	0.688585	-2.08566	96.1984	0.494911	-2.14282	0.0321276	0.100774	-1.5289	96.1984	0.493399	-1.24137	0.214468	0.563302	1.36416	96.1984	0.497846	0.899903	0.368172	0.69302	5.9303	6.83185	6.98837	6.37368	6.35645
23885026	chr5	658109	661810	-	RNA polymerase I-specific transcription initiation factor RRN3	protein_coding	XP_012048989.1	CNAG_01296	-1.86801	191.664	0.279693	-3.22317	0.00126778	0.0273296	1.19123	191.664	0.275238	0.917215	0.35903	0.71012	-1.2982	191.664	0.277885	-1.35494	0.175437	0.492761	-2.22523	191.664	0.278892	-4.13764	3.509e-05	0.000446566	-1.54646	191.664	0.277078	-2.27001	0.0232072	0.215857	1.43892	191.664	0.281504	1.86492	0.0621921	0.293127	6.87649	7.77573	8.02823	7.40051	7.41758
23887321	chr2	1036482	1038331	-	protein arginine N-methyltransferase 1	protein_coding	XP_012047252.1;XP_012047508.1	CNAG_03863	-1.86651	321.129	0.247724	-3.63447	0.000278553	0.0106422	1.16998	321.129	0.244776	0.925258	0.354832	0.706156	-1.23296	321.129	0.246247	-1.22692	0.219852	0.543607	-2.18378	321.129	0.247242	-4.55759	5.17444e-06	9.0223e-05	-1.44253	321.129	0.245762	-2.15089	0.0314849	0.250752	1.51385	321.129	0.248698	2.40541	0.0161543	0.132736	7.61388	8.51248	8.73909	8.21018	8.28976
23884895	chr5	1066045	1067173	+	small subunit ribosomal protein S6e	protein_coding	XP_012049350.1;XP_012049351.1	CNAG_01152	-1.86599	5748.56	0.268083	-3.35694	0.000788096	0.0204905	1.20141	5748.56	0.26792	0.988106	0.323101	0.680013	-1.08159	5748.56	0.267972	-0.422267	0.67283	0.886768	-2.24182	5748.56	0.268052	-4.34495	1.3931e-05	0.000206469	-1.29944	5748.56	0.267941	-1.41034	0.158438	0.496747	1.72522	5748.56	0.268103	2.93463	0.00333951	0.0461315	11.7165	12.6164	12.8811	12.5032	12.5376
23886501	chr3	340548	343687	+	ferroxidase	protein_coding	XP_012048246.1	CNAG_02958	-1.86571	56.8081	0.341646	-2.6335	0.00845086	0.0926074	1.9431	56.8081	0.318229	3.01154	0.00259929	0.0436323	1.05599	56.8081	0.327612	0.239917	0.810395	0.937264	-3.62526	56.8081	0.331798	-5.60006	2.14282e-08	9.52753e-07	-1.84007	56.8081	0.317329	-2.77239	0.00556462	0.114173	1.97018	56.8081	0.340808	2.87061	0.00409677	0.0530224	4.74907	5.64802	6.60784	5.71869	5.81258
23885018	chr5	680930	682819	-	solute carrier family 25, member 33/36	protein_coding	XP_012049446.1	CNAG_01288	-1.86448	171.876	0.345317	-2.60275	0.00924802	0.0990477	1.41106	171.876	0.340405	1.45938	0.14446	0.503372	-1.4179	171.876	0.344289	-1.46318	0.143419	0.449456	-2.63089	171.876	0.343834	-4.0588	4.93261e-05	0.000596779	-2.00074	171.876	0.342802	-2.9187	0.00351491	0.0895049	1.31496	171.876	0.34768	1.13615	0.255895	0.593868	6.65954	7.55642	8.05279	7.05127	7.30978
23888539	chr4	697152	699945	+	chaperone DnaK	protein_coding	XP_012048779.1	CNAG_05199	-1.86368	3723.86	0.261697	-3.43203	0.000599092	0.0169983	1.32395	3723.86	0.261396	1.54881	0.121427	0.462883	1.04388	3723.86	0.261466	0.236967	0.812683	0.937722	-2.46742	3723.86	0.261618	-4.98057	6.33979e-07	1.63644e-05	-1.2683	3723.86	0.261387	-1.31183	0.189578	0.53651	1.94546	3723.86	0.261688	3.66892	0.000243581	0.00668983	10.9994	11.8975	12.3023	11.9594	11.9513
23887406	chr2	1267146	1269243	+	Sua5/YciO/YrdC/YwlC family protein	protein_coding	XP_012047288.1;XP_012047570.1	CNAG_03953	-1.8624	143.754	0.276883	-3.24022	0.00119437	0.0260098	1.22318	143.754	0.270604	1.07404	0.282806	0.648113	-1.23873	143.754	0.273953	-1.12741	0.25957	0.591742	-2.27805	143.754	0.275603	-4.30982	1.63386e-05	0.000232932	-1.51519	143.754	0.272659	-2.1987	0.0278995	0.237727	1.50348	143.754	0.278892	2.10944	0.0349068	0.212693	6.43849	7.33233	7.62316	7.0221	6.99441
23887075	chr2	283521	287704	-	hypothetical protein	protein_coding	XP_012047143.1	CNAG_03595	-1.85974	538.916	0.240804	-3.71713	0.000201498	0.00839578	-1.38738	538.916	0.240428	-1.96466	0.0494536	0.28749	-2.09081	538.916	0.241724	-4.40197	1.07272e-05	0.000579676	-1.34047	538.916	0.241585	-1.74986	0.0801424	0.196598	-1.50702	538.916	0.242502	-2.43999	0.0146876	0.175447	-1.12425	538.916	0.242874	-0.695682	0.486628	0.773285	8.72575	9.62136	9.14966	8.55733	9.50396
23887020	chr8	1189977	1193783	-	alpha,alpha-trehalase	protein_coding	XP_012050988.1	CNAG_03525	-1.85484	74.7573	0.372866	-2.39038	0.0168311	0.144587	-1.46952	74.7573	0.371951	-1.49306	0.135421	0.487157	-3.12512	74.7573	0.385067	-4.26916	1.96213e-05	0.000943989	-1.2622	74.7573	0.376902	-0.891334	0.37275	0.559794	-2.12663	74.7573	0.388977	-2.79854	0.0051334	0.111908	-1.68485	74.7573	0.389852	-1.93053	0.0535411	0.268211	5.98485	6.87779	6.32504	5.24494	6.81124
23886173	chr3	1368315	1370568	+	spermine transporter	protein_coding	XP_012048019.1	CNAG_02561	-1.85402	63.0664	0.379436	-2.34731	0.0189093	0.155411	1.22421	63.0664	0.369376	0.790106	0.429466	0.763884	-1.44431	63.0664	0.377463	-1.40512	0.159986	0.473509	-2.2697	63.0664	0.377362	-3.1336	0.00172676	0.0106819	-1.76813	63.0664	0.375377	-2.1904	0.0284954	0.23921	1.28367	63.0664	0.385281	0.9351	0.349737	0.6796	5.29756	6.18804	6.48305	5.66032	5.83049
23885341	chr11	509053	510921	+	hypothetical protein	protein_coding	XP_012052662.1	CNAG_01645	-1.85366	12.0184	0.599971	-1.48403	0.1378	0.471611	1.23822	12.0184	0.561444	0.549058	0.582966	0.853384	1.11201	12.0184	0.56561	0.270801	0.786544	0.929672	-2.29523	12.0184	0.591765	-2.02554	0.0428124	0.125182	-1.1135	12.0184	0.556898	-0.278502	0.780627	0.926238	2.06129	12.0184	0.595719	1.75174	0.0798188	0.333423	2.73061	3.62958	3.93579	3.78197	3.31263
23890078	chr3	1529492	1532629	-	beta-fructofuranosidase	protein_coding	XP_012048353.1	CNAG_06924	-1.84867	214.485	0.481427	-1.84138	0.0655665	0.308297	-1.25723	214.485	0.480682	-0.687051	0.492051	0.80465	-2.89149	214.485	0.484432	-3.16208	0.00156648	0.0264595	-1.47043	214.485	0.482086	-1.15381	0.248578	0.43184	-2.29988	214.485	0.485087	-2.477	0.0132493	0.167441	-1.56409	214.485	0.485826	-1.3283	0.184079	0.511168	7.43447	8.32129	7.99152	6.78923	8.58529
23887486	chr2	1464436	1465254	-	hypothetical protein	protein_coding	XP_012047632.1	CNAG_04037	-1.84527	200.565	0.307147	-2.87755	0.00400779	0.0594474	1.27463	200.565	0.303044	1.15519	0.248011	0.616829	-1.38229	200.565	0.30609	-1.52588	0.127039	0.42305	-2.35203	200.565	0.306157	-4.0303	5.57048e-05	0.000661576	-1.7619	200.565	0.305096	-2.67828	0.00740023	0.131025	1.33494	200.565	0.309172	1.34804	0.177647	0.501119	6.94225	7.825	8.17432	7.35444	7.7253
23891856	chr10	33867	35368	+	hypothetical RNA	ncRNA	.	CNAG_12879	-1.84512	10.059	0.54526	-1.62072	0.105078	0.401409	1.03025	10.059	0.507164	0.084763	0.93245	0.982969	1.14218	10.059	0.500123	0.383473	0.701369	0.897563	-1.90093	10.059	0.544887	-1.70072	0.0889953	0.211747	1.10864	10.059	0.499717	0.297759	0.765887	0.922131	2.10745	10.059	0.53834	1.9978	0.0457383	0.245912	2.5344	3.43191	3.4862	3.63744	3.32253
23889913	chr2	165191	166855	-	pre-60S factor REI1	protein_coding	XP_012047702.1	CNAG_06742	-1.84417	665.538	0.322392	-2.7388	0.00616635	0.07571	1.67178	665.538	0.320659	2.31208	0.0207735	0.16989	1.01411	665.538	0.321334	0.0629217	0.949829	0.984622	-3.08305	665.538	0.321721	-5.04896	4.44233e-07	1.2692e-05	-1.64852	665.538	0.320662	-2.24901	0.0245121	0.222942	1.87019	665.538	0.322394	2.8015	0.00508658	0.062362	8.41586	9.29854	10.0397	9.31819	9.31537
23888109	chr10	569334	570674	-	large subunit ribosomal protein L18Ae	protein_coding	XP_012052165.1	CNAG_04726	-1.84328	2498.07	0.243159	-3.62839	0.000285198	0.0107745	1.3643	2498.07	0.242647	1.84695	0.0647541	0.335605	1.21012	2498.07	0.242699	1.1337	0.256921	0.589783	-2.51478	2498.07	0.243011	-5.47478	4.38045e-08	1.82237e-06	-1.12741	2498.07	0.242551	-0.713292	0.475665	0.772942	2.23058	2498.07	0.243063	4.76182	1.91857e-06	0.000132515	10.363	11.245	11.6932	11.5201	11.1748
23883898	chr1	81222	83331	-	kynurenine aminotransferase	protein_coding	XP_012046157.1;XP_012046472.1	CNAG_00026	-1.84135	785.756	0.266847	-3.30065	0.000964612	0.0234299	1.53069	785.756	0.265218	2.31578	0.0205704	0.168624	1.05267	785.756	0.265731	0.278671	0.780497	0.927833	-2.81855	785.756	0.266275	-5.61433	1.97328e-08	8.88474e-07	-1.45411	785.756	0.265156	-2.03704	0.0416457	0.283435	1.93834	785.756	0.266785	3.57898	0.000344939	0.00862472	8.69286	9.57305	10.1872	9.64689	9.46608
23885040	chr5	621597	623330	-	nucleolar protein	protein_coding	XP_012049463.1	CNAG_01310	-1.83717	185.861	0.379538	-2.31197	0.0207792	0.163162	1.3207	185.861	0.375822	1.06779	0.285616	0.650208	-1.39088	185.861	0.378675	-1.257	0.208752	0.531239	-2.42634	185.861	0.378538	-3.37821	0.000729586	0.00533336	-1.83693	185.861	0.377672	-2.3229	0.0201846	0.204069	1.32087	185.861	0.381371	1.05274	0.292458	0.630856	6.81963	7.69691	8.09745	7.22021	7.452
23886590	chr3	107905	109236	-	large subunit ribosomal protein L23	protein_coding	XP_012048303.1	CNAG_03053	-1.83574	2444.05	0.211416	-4.1452	3.39515e-05	0.00279712	1.179	2444.05	0.21096	1.12609	0.260129	0.626967	-1.08263	2444.05	0.211103	-0.542582	0.587418	0.83965	-2.16433	2444.05	0.211335	-5.27088	1.35772e-07	4.78161e-06	-1.27642	2444.05	0.211022	-1.66855	0.0952072	0.403748	1.69563	2444.05	0.211478	3.60237	0.000315325	0.00805754	10.512	11.3881	11.6257	11.2736	11.2383
23885330	chr11	473298	476025	+	large subunit GTPase 1	protein_coding	XP_012052400.1	CNAG_01634	-1.83358	803.351	0.313119	-2.79339	0.00521583	0.069254	1.26562	803.351	0.31213	1.0888	0.276244	0.643048	-1.31824	803.351	0.312791	-1.27437	0.202533	0.525646	-2.32062	803.351	0.312882	-3.88169	0.000103734	0.00109328	-1.66839	803.351	0.312553	-2.36266	0.0181444	0.196546	1.39093	803.351	0.313541	1.51832	0.128935	0.421288	8.93982	9.8142	10.154	9.41516	9.69342
23883963	chr1	262667	266611	-	hypothetical protein	protein_coding	XP_012046524.1	CNAG_00095	-1.83051	247.734	0.373229	-2.33703	0.0194375	0.157481	1.92353	247.734	0.3681	2.56387	0.0103514	0.106349	1.55949	247.734	0.368672	1.73888	0.0820563	0.334809	-3.52105	247.734	0.37099	-4.89503	9.82918e-07	2.33083e-05	-1.23344	247.734	0.366405	-0.826091	0.408752	0.72783	2.85467	247.734	0.371558	4.07292	4.64278e-05	0.00192786	6.75184	7.62243	8.56598	8.26271	7.57009
23884599	chr1	2177407	2179185	+	ribosome assembly protein SQT1	protein_coding	XP_012046986.1	CNAG_00822	-1.82975	334.426	0.317149	-2.74838	0.00598908	0.0747522	1.21745	334.426	0.314861	0.901543	0.3673	0.718579	-1.1441	334.426	0.31583	-0.614942	0.538593	0.811846	-2.22763	334.426	0.316673	-3.6489	0.000263361	0.00236459	-1.39289	334.426	0.315351	-1.51602	0.129514	0.455846	1.59929	334.426	0.317635	2.13273	0.0329472	0.204484	7.65133	8.52233	8.80613	8.32805	8.27581
23885935	chr6	661639	663713	-	lupus La protein	protein_coding	XP_012050063.1	CNAG_02301	-1.8285	786.65	0.470911	-1.84889	0.0644743	0.305752	1.16381	786.65	0.470318	0.465334	0.641693	0.877907	-1.28236	786.65	0.470667	-0.762322	0.445868	0.754132	-2.12803	786.65	0.470813	-2.31412	0.0206613	0.0716647	-1.49242	786.65	0.470568	-1.22757	0.219609	0.568368	1.42589	786.65	0.471162	1.08638	0.27731	0.615439	8.94578	9.8162	10.0349	9.45711	9.44081
23885467	chr11	938356	940432	-	ribosome production factor 1	protein_coding	XP_012052754.1	CNAG_01791	-1.82782	389.689	0.260556	-3.33948	0.000839365	0.0212405	1.35085	389.689	0.257828	1.6828	0.0924145	0.402424	-1.18284	389.689	0.25927	-0.934387	0.350104	0.68306	-2.46911	389.689	0.259774	-5.01973	5.17434e-07	1.41578e-05	-1.59785	389.689	0.258484	-2.61576	0.00890292	0.143103	1.54527	389.689	0.261205	2.40372	0.0162294	0.132943	7.83239	8.70216	9.13547	8.45915	8.57363
23884648	chr5	1754668	1757532	-	multisite-specific tRNA:(cytosine-C5)-methyltransferase	protein_coding	XP_012049164.1	CNAG_00874	-1.82576	722.679	0.323315	-2.68623	0.00722643	0.0833294	1.24393	722.679	0.322286	0.977086	0.328527	0.687197	-1.33364	722.679	0.322994	-1.28599	0.198446	0.520241	-2.27111	722.679	0.32308	-3.66286	0.000249415	0.00226319	-1.65895	722.679	0.322759	-2.26258	0.0236616	0.218626	1.36901	722.679	0.323786	1.39947	0.161672	0.476679	8.80489	9.67286	9.98772	9.25718	9.49956
23885294	chr11	381445	382686	+	hypothetical protein	protein_coding	XP_012052629.1	CNAG_01596	-1.82151	158.438	0.278687	-3.10432	0.00190719	0.0361257	-1.00174	158.438	0.275287	-0.00912014	0.992723	0.997729	-2.16627	158.438	0.282288	-3.95061	7.79517e-05	0.00276051	-1.81834	158.438	0.278846	-3.09354	0.00197785	0.0118064	-2.1625	158.438	0.282445	-3.93952	8.16444e-05	0.0100116	-1.18927	158.438	0.28576	-0.875135	0.3815	0.702944	6.85311	7.71804	7.71651	6.60377	7.46725
23888493	chr4	563737	565061	+	U3 small nucleolar RNA-associated protein 11	protein_coding	XP_012048743.1	CNAG_05151	-1.81628	101.941	0.281306	-3.06068	0.00220838	0.0395918	1.62051	101.941	0.269501	2.58422	0.00975997	0.102128	-1.27043	101.941	0.277664	-1.24366	0.213625	0.536061	-2.9433	101.941	0.276814	-5.6263	1.84117e-08	8.39623e-07	-2.05875	101.941	0.273111	-3.81445	0.000136488	0.013602	1.42966	101.941	0.284767	1.81084	0.070165	0.314166	5.82884	6.68793	7.38267	6.33884	6.71038
23884182	chr1	942060	943230	-	polyubiquitin	protein_coding	XP_012046679.1	CNAG_00370	-1.81606	398.069	0.300671	-2.86297	0.00419691	0.0605843	1.94099	398.069	0.296617	3.22568	0.00125676	0.0266479	1.69003	398.069	0.296897	2.54988	0.0107759	0.0999635	-3.52495	398.069	0.29887	-6.08159	1.19e-09	8.15933e-08	-1.14849	398.069	0.295072	-0.676909	0.498464	0.787191	3.0692	398.069	0.299148	5.40825	6.36445e-08	7.52516e-06	7.40358	8.26293	9.21993	9.02089	8.28001
23890365	chr3	1011025	1012879	+	alpha-1,6-mannosyltransferase	protein_coding	XP_012048385.1	CNAG_07527	-1.81204	9.59393	0.631652	-1.35773	0.174549	0.531928	2.03186	9.59393	0.556461	1.83805	0.0660552	0.338079	-1.07952	9.59393	0.598593	-0.184426	0.853679	0.953911	-3.68181	9.59393	0.598203	-3.14344	0.00166974	0.0103924	-2.19344	9.59393	0.563184	-2.01213	0.0442062	0.290271	1.67855	9.59393	0.637582	1.17196	0.241215	0.579481	2.21022	3.08772	4.11721	2.9805	3.28145
23888083	chr10	664744	665709	-	cytoplasmic protein	protein_coding	XP_012052152.1	CNAG_04698	-1.81202	34.7492	0.329991	-2.59886	0.0093535	0.0994701	1.58159	34.7492	0.299772	2.20625	0.0273662	0.204766	-1.11586	34.7492	0.315683	-0.501012	0.616363	0.855113	-2.86587	34.7492	0.318921	-4.76285	1.90878e-06	3.91327e-05	-1.76484	34.7492	0.304092	-2.69502	0.00703845	0.127775	1.62387	34.7492	0.33392	2.09463	0.0362043	0.215772	4.24077	5.10885	5.7731	4.9494	5.14383
23890407	chr3	1233733	1236010	-	elongator complex protein 3	protein_coding	XP_012048415.1	CNAG_07572	-1.81151	218.064	0.305316	-2.80756	0.00499178	0.0674118	1.15984	218.064	0.302131	0.708051	0.478914	0.797542	-1.3786	218.064	0.304483	-1.52127	0.128193	0.425034	-2.10106	218.064	0.304788	-3.51431	0.000440904	0.00355623	-1.59895	218.064	0.303954	-2.22772	0.025899	0.229862	1.31403	218.064	0.30712	1.28287	0.199539	0.527691	7.13077	7.98792	8.20094	7.52347	7.9016
23884508	chr1	1895591	1898609	-	dityrosine transporter	protein_coding	XP_012046411.1	CNAG_00728	-1.81015	29.1108	0.365808	-2.34033	0.0192667	0.156653	-1.17579	29.1108	0.356978	-0.654456	0.512818	0.813785	-2.41247	29.1108	0.385207	-3.29825	0.000972892	0.0188003	-1.53953	29.1108	0.370522	-1.68002	0.0929527	0.217808	-2.05179	29.1108	0.389686	-2.66081	0.00779521	0.132957	-1.33274	29.1108	0.397791	-1.04174	0.297531	0.634927	4.51111	5.37351	5.13696	4.08731	5.32658
23888753	chr14	310271	311795	-	hypothetical protein	protein_coding	XP_012053771.1	CNAG_05438	-1.80797	107.608	0.416373	-2.05194	0.0401758	0.239097	1.5667	107.608	0.409545	1.58159	0.113743	0.452121	-1.62333	107.608	0.416868	-1.67669	0.0936032	0.360264	-2.83256	107.608	0.413834	-3.62973	0.000283717	0.0025104	-2.54328	107.608	0.414331	-3.25028	0.00115293	0.0507968	1.11374	107.608	0.421082	0.369082	0.712067	0.899038	5.99548	6.84884	7.49594	6.14684	6.58999
23889031	chr7	736403	738080	-	hypothetical protein	protein_coding	XP_012050352.1	CNAG_05738	-1.80593	14.1669	0.784151	-1.08747	0.27683	0.655643	2.16476	14.1669	0.742788	1.50003	0.133607	0.483424	-1.13235	14.1669	0.768321	-0.233388	0.81546	0.938799	-3.90939	14.1669	0.764688	-2.57222	0.0101049	0.041601	-2.45126	14.1669	0.748446	-1.72828	0.0839386	0.383971	1.59485	14.1669	0.789512	0.85296	0.393682	0.710738	2.76838	3.62195	4.73914	3.43768	3.89762
23886745	chr8	392072	393410	-	hypothetical protein	protein_coding	XP_012051111.1	CNAG_03227	-1.80376	187.112	0.62703	-1.3572	0.174718	0.531928	1.58324	187.112	0.624452	1.06154	0.288446	0.653139	-1.78369	187.112	0.627681	-1.33008	0.183491	0.502368	-2.85578	187.112	0.626052	-2.41814	0.0156	0.0578615	-2.82401	187.112	0.626705	-2.38988	0.0168541	0.191096	1.01125	187.112	0.629273	0.0256434	0.979542	0.993867	6.8091	7.66092	8.32395	6.82637	8.10365
23888227	chr10	239854	242996	-	hypothetical protein	protein_coding	XP_012051933.1;XP_012052249.1	CNAG_04850	-1.80267	39.0158	0.342265	-2.48386	0.0129969	0.124297	1.89582	39.0158	0.3059	3.01674	0.00255508	0.0432628	1.60627	39.0158	0.309232	2.211	0.0270356	0.175477	-3.41754	39.0158	0.326577	-5.42891	5.66983e-08	2.31811e-06	-1.18026	39.0158	0.291774	-0.819499	0.412502	0.72975	2.89558	39.0158	0.3297	4.65226	3.28321e-06	0.000202687	4.09567	4.94707	5.86752	5.63617	5.19209
23888181	chr10	362102	364163	+	ribosomal RNA-processing protein 9	protein_coding	XP_012052218.1	CNAG_04802	-1.79883	395.692	0.343624	-2.46508	0.0136982	0.127438	1.57423	395.692	0.341235	1.91848	0.0550508	0.306003	-1.14425	395.692	0.342562	-0.567481	0.570387	0.830001	-2.83179	395.692	0.34272	-4.38174	1.17733e-05	0.000182077	-1.80131	395.692	0.341656	-2.4851	0.0129516	0.165476	1.57207	395.692	0.344042	1.89705	0.0578218	0.279645	7.78064	8.62696	9.28153	8.43133	8.5484
23885725	chr6	1284689	1286090	+	vacuolar protein	protein_coding	XP_012049863.1	CNAG_02067	-1.79065	233.693	0.191454	-4.39	1.1335e-05	0.00118135	1.2281	233.693	0.186365	1.59057	0.111707	0.447028	-1.38605	233.693	0.190357	-2.47417	0.0133544	0.113604	-2.19909	233.693	0.19031	-5.97398	2.31533e-09	1.38414e-07	-1.7022	233.693	0.189206	-4.0559	4.99419e-05	0.00683127	1.29191	233.693	0.194221	1.90251	0.057105	0.278888	7.2187	8.05775	8.35455	7.58532	7.81568
23883971	chr1	289668	291138	-	pyridoxal reductase	protein_coding	XP_012046532.1	CNAG_00105	-1.79006	32.5366	0.43114	-1.94835	0.0513734	0.270078	1.79006	32.5366	0.398396	2.10847	0.0349903	0.238568	1.73293	32.5366	0.398822	1.98889	0.0467135	0.241257	-3.20432	32.5366	0.417311	-4.02582	5.67776e-05	0.000671308	-1.03297	32.5366	0.38383	-0.121912	0.902969	0.967903	3.10205	32.5366	0.417718	3.90988	9.23435e-05	0.00333123	3.83023	4.67807	5.51866	5.47505	4.70966
23889805	chr7	312373	315172	+	pre-mRNA-splicing factor ATP-dependent RNA helicase DHX15/PRP43	protein_coding	XP_012050740.1	CNAG_06626	-1.78926	973.668	0.303973	-2.76131	0.00575703	0.0735824	1.22591	973.668	0.3032	0.969185	0.332453	0.690989	-1.26841	973.668	0.303681	-1.12954	0.258671	0.591249	-2.19348	973.668	0.303799	-3.73016	0.000191355	0.00182724	-1.55496	973.668	0.303507	-2.09839	0.0358705	0.266295	1.41063	973.668	0.304278	1.63122	0.102844	0.380001	9.25102	10.0901	10.3839	9.74681	10.0045
23887347	chr2	1109361	1111504	-	hsp60-like protein	protein_coding	XP_012047531.1	CNAG_03891	-1.78798	5104.73	0.295838	-2.83374	0.00460066	0.0641	1.77916	5104.73	0.295582	2.81207	0.00492235	0.0662478	1.10961	5104.73	0.29567	0.507485	0.611815	0.852411	-3.1811	5104.73	0.295728	-5.64548	1.64721e-08	7.76043e-07	-1.60342	5104.73	0.295561	-2.30461	0.0211886	0.208166	1.98395	5104.73	0.295816	3.34119	0.000834213	0.0170659	11.3261	12.1645	12.9956	12.3145	12.4465
23887493	chr2	1485232	1487055	-	U3 small nucleolar RNA-associated protein 6	protein_coding	XP_012047639.1	CNAG_04044	-1.78281	226.177	0.373487	-2.23343	0.0255207	0.184863	1.22045	226.177	0.370888	0.77493	0.438381	0.770313	-1.4502	226.177	0.373179	-1.43699	0.150721	0.46185	-2.17584	226.177	0.372909	-3.00763	0.00263298	0.014635	-1.7699	226.177	0.3726	-2.21059	0.0270641	0.23417	1.22936	226.177	0.375187	0.794012	0.427189	0.738738	7.19308	8.02637	8.31318	7.48858	7.84438
23889391	chr12	454737	458121	+	hypothetical protein	protein_coding	XP_012053174.1	CNAG_06157	-1.78221	593.135	0.283448	-2.94117	0.00326972	0.0517554	1.20904	593.135	0.282119	0.970746	0.331675	0.690676	-1.23704	593.135	0.282885	-1.08486	0.277985	0.612129	-2.15477	593.135	0.283163	-3.9113	9.18018e-05	0.000995546	-1.49563	593.135	0.282599	-2.05505	0.0398744	0.278137	1.44071	593.135	0.283926	1.85534	0.0635473	0.296923	8.53925	9.37329	9.64658	9.06558	9.55944
23887323	chr2	1040596	1042307	+	cytoplasmic protein	protein_coding	XP_012047509.1	CNAG_03865	-1.77591	276.447	0.551499	-1.50238	0.133	0.463297	1.01797	276.447	0.550586	0.0466753	0.962772	0.988908	-3.09257	276.447	0.554152	-2.93928	0.00328974	0.0447008	-1.80783	276.447	0.55151	-1.54894	0.121396	0.263135	-3.14816	276.447	0.554164	-2.98559	0.00283029	0.0807187	-1.7414	276.447	0.55507	-1.44171	0.149385	0.458674	7.74366	8.57263	8.59855	6.94364	8.9308
23887922	chr9	1054326	1058463	-	DNA-directed RNA polymerase III subunit RPC2	protein_coding	XP_012051564.1	CNAG_04513	-1.77482	1053.92	0.341574	-2.42312	0.015388	0.137546	1.36423	1053.92	0.340833	1.31468	0.188616	0.556877	-1.15181	1053.92	0.341221	-0.597561	0.550133	0.817692	-2.42127	1053.92	0.341344	-3.73747	0.000185881	0.00179181	-1.57133	1053.92	0.34099	-1.91204	0.0558707	0.320982	1.5409	1053.92	0.341731	1.82533	0.0679506	0.308542	9.28968	10.1172	10.5652	9.91296	9.97351
23883979	chr1	314961	316766	+	small subunit ribosomal protein S3	protein_coding	XP_012046541.1	CNAG_00116	-1.77453	4411.59	0.279007	-2.96566	0.0030203	0.0495948	1.87528	4411.59	0.278671	3.25513	0.00113342	0.0246182	1.24205	4411.59	0.278762	1.12183	0.261937	0.593889	-3.32775	4411.59	0.278855	-6.22025	4.96353e-10	3.79683e-08	-1.50983	4411.59	0.27861	-2.1334	0.0328917	0.256372	2.20406	4411.59	0.278946	4.0874	4.36239e-05	0.00182228	11.053	11.8803	12.7874	12.193	11.6585
23891310	chr3	1466810	1472037	-	hypothetical RNA	ncRNA	.	CNAG_12326	-1.77254	8.00739	0.732095	-1.12802	0.25931	0.636683	1.52275	8.00739	0.667153	0.90936	0.36316	0.714641	1.65594	8.00739	0.662356	1.09858	0.271952	0.605349	-2.69915	8.00739	0.708469	-2.02197	0.0431794	0.125911	1.08746	8.00739	0.636145	0.190156	0.849187	0.949399	2.93522	8.00739	0.703953	2.20678	0.0273295	0.183671	1.92496	2.75854	3.35884	3.4862	2.89798
23889515	chr13	129031	132720	-	glutamate-cysteine ligase catalytic subunit, variant	protein_coding	XP_012053394.1;XP_012053395.1	CNAG_06300	-1.77199	286.751	0.336231	-2.45478	0.0140972	0.129565	1.1915	286.751	0.334201	0.756358	0.449435	0.7766	-2.11666	286.751	0.337994	-3.20063	0.00137128	0.0240352	-2.11133	286.751	0.33582	-3.2105	0.00132505	0.00856945	-2.522	286.751	0.337584	-3.95329	7.70839e-05	0.00977704	-1.19451	286.751	0.339594	-0.755075	0.450204	0.751851	7.64719	8.47263	8.72612	7.39091	8.54635
23887055	chr8	1294700	1296342	+	hypothetical protein	protein_coding	XP_012051339.1	CNAG_03566	-1.77179	178.983	0.995238	-0.829155	0.407017	0.768644	-1.41031	178.983	0.99511	-0.49845	0.618167	0.866819	-3.91712	178.983	0.998265	-1.97322	0.0484708	0.247173	-1.25631	178.983	0.995795	-0.330583	0.740959	0.85184	-2.77749	178.983	0.99882	-1.47552	0.140073	0.47046	-2.21083	178.983	0.998947	-1.14579	0.251881	0.591106	7.31962	8.14515	7.64949	6.1761	8.38064
23886277	chr3	933939	937137	-	elongation factor 1-beta	protein_coding	XP_012048087.1	CNAG_02714	-1.7699	4881.9	0.20202	-4.07717	4.55865e-05	0.00328127	1.14128	4881.9	0.201816	0.944687	0.344819	0.699782	-1.21299	4881.9	0.201921	-1.37956	0.167722	0.482349	-2.01996	4881.9	0.201988	-5.0217	5.12154e-07	1.40674e-05	-1.38436	4881.9	0.201889	-2.32412	0.0201189	0.2037	1.45913	4881.9	0.202093	2.69732	0.00699009	0.0782865	11.6097	12.4333	12.6239	12.1546	12.3216
23891962	chr11	590458	591354	-	hypothetical RNA	ncRNA	.	CNAG_12985	-1.7692	135.659	0.357226	-2.30414	0.0212146	0.164847	1.0005	135.659	0.354348	0.00201838	0.99839	0.999131	-2.12804	135.659	0.360584	-3.02156	0.00251475	0.0370886	-1.77008	135.659	0.35736	-2.30528	0.021151	0.0729012	-2.1291	135.659	0.360717	-3.02243	0.00250755	0.0763197	-1.20283	135.659	0.363545	-0.73286	0.463644	0.757821	6.65835	7.48324	7.48293	6.38898	7.69577
23884875	chr5	1117907	1119257	+	nucleolar protein 6	protein_coding	XP_012049335.1	CNAG_01132	-1.76721	183.881	0.427036	-1.92366	0.0543978	0.278214	1.23723	183.881	0.424064	0.724212	0.468935	0.790352	-1.11284	183.881	0.425318	-0.362658	0.71686	0.905945	-2.18644	183.881	0.426325	-2.64723	0.0081153	0.0348835	-1.37684	183.881	0.424605	-1.08656	0.277232	0.624922	1.58802	183.881	0.427573	1.5605	0.118643	0.408391	6.81407	7.63469	7.94153	7.47927	7.3318
23886364	chr3	727457	729645	+	solute carrier family 30 (zinc transporter), member 1	protein_coding	XP_012048146.1;XP_012048147.1	CNAG_02806	-1.76583	165.149	0.276996	-2.96157	0.00306077	0.0498322	1.21031	165.149	0.272452	1.01075	0.312137	0.67321	-1.68311	165.149	0.27806	-2.70132	0.00690647	0.0782634	-2.1372	165.149	0.276001	-3.96999	7.18741e-05	0.000820727	-2.03709	165.149	0.277069	-3.70489	0.000211482	0.0187262	1.04915	165.149	0.281538	0.245844	0.805803	0.939458	6.79354	7.61362	7.89038	6.86472	7.57304
23886349	chr3	758517	760031	+	hypothetical protein	protein_coding	XP_012047898.1	CNAG_02791	-1.7654	27.8931	0.428918	-1.91178	0.0559045	0.28271	1.14051	27.8931	0.413899	0.458266	0.646761	0.878949	-2.41316	27.8931	0.449073	-2.83011	0.00465319	0.0582777	-2.01345	27.8931	0.426578	-2.36691	0.0179372	0.0645774	-2.75223	27.8931	0.446838	-3.26875	0.00108024	0.0492535	-1.36692	27.8931	0.460784	-0.978614	0.327771	0.660656	4.33519	5.16103	5.35413	3.87835	5.21532
23885963	chr6	590288	591524	-	small subunit ribosomal protein S9	protein_coding	XP_012050082.1	CNAG_02331	-1.76516	3304.56	0.250911	-3.2673	0.00108577	0.0249984	1.14575	3304.56	0.250668	0.783055	0.433595	0.766197	-1.20759	3304.56	0.250792	-1.0851	0.277879	0.612129	-2.02243	3304.56	0.250871	-4.05024	5.11657e-05	0.00061595	-1.38359	3304.56	0.250753	-1.86806	0.0617541	0.333434	1.46172	3304.56	0.250996	2.18198	0.029111	0.190148	11.0467	11.8664	12.0626	11.5941	11.7483
23890023	chr5	36231	37720	-	translation machinery-associated protein 16	protein_coding	XP_012049606.1	CNAG_06865	-1.76344	55.611	0.425164	-1.92489	0.0542427	0.277855	1.15853	55.611	0.416712	0.509462	0.610428	0.864217	-1.40784	55.611	0.423723	-1.16463	0.244168	0.573034	-2.04301	55.611	0.423687	-2.43268	0.0149877	0.0561003	-1.63103	55.611	0.422241	-1.67151	0.0946213	0.403547	1.25259	55.611	0.430585	0.754589	0.450496	0.751851	5.20298	6.01661	6.22596	5.5241	5.85612
23888178	chr10	369927	371435	-	large subunit ribosomal protein L14e	protein_coding	XP_012052216.1	CNAG_04799	-1.75897	4864.29	0.253148	-3.2184	0.00128909	0.0276327	1.22451	4864.29	0.252959	1.15514	0.248032	0.616829	-1.01118	4864.29	0.25301	-0.0633828	0.949462	0.984622	-2.15387	4864.29	0.253104	-4.37344	1.22306e-05	0.000187923	-1.2382	4864.29	0.252966	-1.2185	0.223033	0.571603	1.73953	4864.29	0.253155	3.15496	0.00160521	0.0277514	11.5143	12.3289	12.6211	12.3128	12.1995
23889944	chr2	71393	72983	+	tRNA (guanine-N(7)-)-methyltransferase	protein_coding	XP_012047109.1	CNAG_06774	-1.75878	54.0995	0.388769	-2.09527	0.0361471	0.222429	1.64237	54.0995	0.372339	1.9224	0.0545561	0.303737	1.0176	54.0995	0.379131	0.0663722	0.947082	0.984465	-2.88857	54.0995	0.382077	-4.00537	6.19212e-05	0.000722143	-1.61398	54.0995	0.372266	-1.85518	0.0635712	0.339046	1.78973	54.0995	0.388699	2.16038	0.030743	0.196936	4.86506	5.67899	6.39233	5.70105	5.62604
23888473	chr4	500541	502358	+	hypothetical protein	protein_coding	XP_012048728.1	CNAG_05129	-1.75804	7.03368	0.717653	-1.13421	0.256708	NA	1.01833	7.03368	0.678416	0.0386206	0.969193	0.990386	1.57033	7.03368	0.650244	1.00126	0.316699	0.65027	-1.79026	7.03368	0.718052	-1.17007	0.241974	0.423574	1.54207	7.03368	0.650684	0.960321	0.336894	0.671669	2.7607	7.03368	0.691497	2.11864	0.0341209	0.209901	1.96209	2.76643	2.78791	3.39615	2.89691
23885962	chr6	590524	592965	+	large subunit ribosomal protein L21e	protein_coding	XP_012050081.1	CNAG_02330	-1.75444	3775.64	0.241789	-3.35422	0.000795905	0.0206151	1.15104	3775.64	0.241566	0.840076	0.400866	0.744072	-1.13849	3775.64	0.241658	-0.774311	0.438747	0.750171	-2.01943	3775.64	0.241751	-4.19418	2.73866e-05	0.000366219	-1.31044	3775.64	0.24162	-1.61432	0.106458	0.422636	1.54103	3775.64	0.241843	2.57974	0.00988733	0.0976969	11.2239	12.0347	12.2377	11.8476	11.8516
23889253	chr12	31240	34315	+	multidrug transporter	protein_coding	XP_012052958.1	CNAG_05994	-1.75295	658.54	1.07098	-0.756113	0.449581	0.79942	-1.19883	658.54	1.07089	-0.244313	0.806988	0.939881	-4.6367	658.54	1.07202	-2.06442	0.0389783	0.219099	-1.46221	658.54	1.07106	-0.511786	0.608801	0.760226	-3.86767	658.54	1.0721	-1.82023	0.0687236	0.350963	-2.64508	658.54	1.0722	-1.30882	0.190595	0.518359	9.16352	9.97339	9.71181	7.76048	10.3168
23891002	chr1	271895	273596	-	hypothetical RNA	ncRNA	.	CNAG_12015	-1.75226	24.6928	0.581462	-1.39169	0.164017	0.514013	7.36493	24.6928	0.460822	6.25116	4.07422e-10	9.80061e-08	3.79568	24.6928	0.473189	4.06679	4.7666e-05	0.00191102	-12.9053	24.6928	0.510081	-7.23393	4.69226e-13	7.9478e-11	-1.94035	24.6928	0.382089	-2.50286	0.0123194	0.161672	6.65101	24.6928	0.52128	5.24396	1.57166e-07	1.56628e-05	2.16233	2.95708	5.83484	4.88032	3.78785
23886099	chr6	196925	198402	-	hypothetical protein	protein_coding	XP_012049699.1	CNAG_02483	-1.74657	14.3082	0.49802	-1.61545	0.106212	0.403753	1.27307	14.3082	0.456804	0.762496	0.445764	0.773737	1.6029	14.3082	0.44631	1.52513	0.127227	0.42305	-2.22351	14.3082	0.487157	-2.36647	0.0179588	0.0646227	1.25908	14.3082	0.434155	0.765554	0.443941	0.752414	2.79958	14.3082	0.477331	3.11149	0.00186147	0.0302695	2.87928	3.68596	4.0417	4.36004	3.81371
23888274	chr10	79285	80981	+	cytoplasmic protein	protein_coding	XP_012051911.1;XP_012052285.1	CNAG_04899	-1.74494	249.425	0.308248	-2.60563	0.0091706	0.0987537	1.24644	249.425	0.305258	1.04112	0.297818	0.661017	-1.12428	249.425	0.30662	-0.551187	0.581505	0.835719	-2.17496	249.425	0.307493	-3.64558	0.000266794	0.00238154	-1.40135	249.425	0.305861	-1.59163	0.111469	0.430274	1.55205	249.425	0.308845	2.05337	0.0400364	0.227567	7.26942	8.0714	8.38918	7.90183	7.91015
23885761	chr6	1174885	1176485	-	phosphatidylinositol transfer protein SFH5	protein_coding	XP_012049947.1	CNAG_02104	-1.74452	132.264	0.467317	-1.71795	0.0858052	0.356462	2.25317	132.264	0.460439	2.5453	0.0109183	0.109907	-1.50556	132.264	0.467342	-1.2631	0.206555	0.528858	-3.9307	132.264	0.463822	-4.25764	2.066e-05	0.000287623	-3.39228	132.264	0.463847	-3.79921	0.000145158	0.0140642	1.15872	132.264	0.470676	0.451544	0.651598	0.875322	6.07819	6.88062	8.05258	6.28829	7.24347
23885377	chr11	603867	606604	+	monosaccharide transporter	protein_coding	XP_012052420.1	CNAG_01683	-1.74322	3802.57	0.181992	-4.40543	1.05574e-05	0.0011459	-1.57682	3802.57	0.182023	-3.60954	0.000306744	0.00968255	-2.5344	3802.57	0.182339	-7.35797	1.86725e-13	1.18418e-10	-1.10553	3802.57	0.182195	-0.794391	0.426968	0.610052	-1.60728	3802.57	0.182542	-3.75051	0.000176475	0.0161985	-1.45386	3802.57	0.182511	-2.95813	0.00309516	0.0439752	11.7112	12.513	11.8559	11.171	12.406
23886805	chr8	585084	585990	+	pre-rRNA-processing protein TSR2	protein_coding	XP_012051154.1	CNAG_03293	-1.73975	576.721	0.324142	-2.4646	0.0137166	0.127438	1.16369	576.721	0.323097	0.676924	0.498454	0.80465	-1.3606	576.721	0.323916	-1.37147	0.170227	0.484499	-2.02454	576.721	0.323947	-3.14123	0.00168241	0.010453	-1.58332	576.721	0.323721	-2.04792	0.0405681	0.280368	1.27866	576.721	0.324764	1.09199	0.274839	0.613512	8.57692	9.37558	9.59409	8.93044	9.24538
23886420	chr3	567788	569389	+	hypothetical protein	protein_coding	XP_012047869.1	CNAG_02869	-1.73903	39.8733	0.433257	-1.84252	0.065399	0.3082	1.89055	39.8733	0.411466	2.233	0.025549	0.194574	-1.23273	39.8733	0.427351	-0.70634	0.479977	0.775792	-3.28772	39.8733	0.423174	-4.05764	4.9571e-05	0.000598723	-2.33053	39.8733	0.417124	-2.92636	0.00342951	0.0892377	1.41072	39.8733	0.438635	1.13176	0.257734	0.596336	4.42899	5.21827	6.13933	4.91823	4.93771
23889705	chr13	711753	713780	+	hypothetical protein	protein_coding	XP_012053360.1	CNAG_06511	-1.73866	51.7916	0.639467	-1.24788	0.212075	0.583101	1.06291	51.7916	0.635045	0.138614	0.889755	0.968129	-2.82377	51.7916	0.650074	-2.30378	0.0212352	0.153601	-1.84805	51.7916	0.639184	-1.38615	0.165701	0.324827	-3.00143	51.7916	0.649795	-2.44023	0.0146778	0.175447	-1.62411	51.7916	0.654118	-1.0696	0.284798	0.622615	5.31281	6.11338	6.20131	4.62071	6.54131
23885758	chr6	1185037	1187405	-	hypothetical protein	protein_coding	XP_012049944.1	CNAG_02101	-1.73651	75.9864	0.373963	-2.12906	0.0332494	0.212684	1.43158	75.9864	0.36415	1.42142	0.155194	0.516771	-1.10086	75.9864	0.369092	-0.375605	0.707211	0.899453	-2.48596	75.9864	0.37051	-3.54593	0.000391236	0.00324767	-1.57597	75.9864	0.365592	-1.79502	0.0726513	0.357476	1.57741	75.9864	0.375368	1.75177	0.0798135	0.333423	5.48363	6.27889	6.79437	6.14071	6.06423
23884817	chr5	1270166	1272822	+	neutral amino acid transporter	protein_coding	XP_012049296.1;XP_012049297.1	CNAG_01074	-1.73278	16.8396	0.623985	-1.271	0.203727	0.572062	-1.32077	16.8396	0.620474	-0.646885	0.517707	0.816717	-3.61139	16.8396	0.669218	-2.76824	0.00563606	0.0669798	-1.31195	16.8396	0.631676	-0.620116	0.535181	0.701876	-2.73432	16.8396	0.676396	-2.14546	0.0319161	0.252034	-2.08416	16.8396	0.679618	-1.55891	0.119017	0.408391	3.89459	4.68828	4.29151	2.8321	4.77298
23889978	chr5	200909	202001	+	large subunit ribosomal protein L22e	protein_coding	XP_012049560.1	CNAG_06811	-1.73266	1241.07	0.242823	-3.26572	0.00109184	0.0250075	1.16669	1241.07	0.242162	0.918503	0.358356	0.709542	-1.21865	1241.07	0.242535	-1.17625	0.239495	0.567645	-2.02149	1241.07	0.242697	-4.1839	2.86547e-05	0.000380202	-1.42179	1241.07	0.242409	-2.09443	0.0362218	0.26739	1.42179	1241.07	0.243069	2.08875	0.0367306	0.216962	9.65097	10.4437	10.6661	10.1582	10.3657
23884078	chr1	665571	667361	+	NADH dehydrogenase	protein_coding	XP_012046614.1	CNAG_00254	-1.73255	114.808	0.460473	-1.72191	0.0850853	0.355049	-1.04825	114.808	0.458299	-0.148326	0.882085	0.963909	-2.27235	114.808	0.464372	-2.55008	0.01077	0.0999635	-1.65281	114.808	0.460841	-1.57303	0.115712	0.254379	-2.16776	114.808	0.464736	-2.4018	0.0163145	0.188115	-1.31156	114.808	0.466881	-0.838089	0.401981	0.717423	6.47753	7.27191	7.20461	6.08891	7.47853
23884563	chr1	2065548	2066589	-	hypothetical protein	protein_coding	XP_012046429.1	CNAG_00786	-1.73162	70.9611	0.266091	-2.97688	0.00291202	0.0486855	1.27711	70.9611	0.253225	1.39355	0.163454	0.525486	-1.05181	70.9611	0.258065	-0.282361	0.777666	0.926544	-2.21146	70.9611	0.262566	-4.36081	1.29582e-05	0.000194893	-1.34327	70.9611	0.254429	-1.67335	0.0942584	0.403547	1.64633	70.9611	0.267237	2.69144	0.00711442	0.0795356	5.4321	6.22164	6.57095	6.14916	6.17945
23887293	chr2	961394	963017	-	C4-hydroxylase	protein_coding	XP_012047243.1	CNAG_03834	-1.72885	83.2497	0.640078	-1.23393	0.217227	0.589535	3.38384	83.2497	0.628514	2.79812	0.00514003	0.0676392	-1.26531	83.2497	0.637929	-0.532183	0.594599	0.844097	-5.85016	83.2497	0.633426	-4.02332	5.73835e-05	0.000674754	-4.28162	83.2497	0.631254	-3.32379	0.000888032	0.0436261	1.36634	83.2497	0.642769	0.700594	0.483556	0.771567	5.06292	5.85513	7.61446	5.51479	6.17171
23887339	chr2	1088667	1089828	+	hypothetical protein	protein_coding	XP_012047259.1;XP_012047527.1	CNAG_03883	-1.72717	35.5843	0.468297	-1.68357	0.0922646	0.371558	-1.10893	35.5843	0.462586	-0.322472	0.747095	0.921722	-2.43313	35.5843	0.48266	-2.65781	0.00786512	0.0842812	-1.55751	35.5843	0.470373	-1.35901	0.174144	0.336282	-2.19412	35.5843	0.484674	-2.33898	0.0193362	0.200728	-1.40874	35.5843	0.490127	-1.00873	0.313105	0.649405	4.82714	5.62277	5.47186	4.34307	5.78034
23884542	chr1	2005024	2008305	+	ATP-dependent RNA helicase DBP4	protein_coding	XP_012046421.1	CNAG_00764	-1.72701	179.42	0.425359	-1.85321	0.0638525	0.304479	1.62609	179.42	0.421307	1.66483	0.0959457	0.412332	-1.27726	179.42	0.424384	-0.831905	0.405463	0.724069	-2.80828	179.42	0.423658	-3.51624	0.000437698	0.00353437	-2.07693	179.42	0.422679	-2.49469	0.0126067	0.163749	1.35213	179.42	0.426718	1.01995	0.307751	0.645356	6.70482	7.4914	8.19313	7.13701	7.32803
23885418	chr11	734159	738649	+	ATP-dependent RNA helicase DHX37/DHR1	protein_coding	XP_012052714.1	CNAG_01729	-1.72695	453.969	0.412926	-1.90888	0.0562771	0.284002	1.50597	453.969	0.411387	1.43585	0.151044	0.512753	-1.14527	453.969	0.412284	-0.474639	0.635044	0.866282	-2.60073	453.969	0.412333	-3.34419	0.000825239	0.0057897	-1.72474	453.969	0.41169	-1.91012	0.0561178	0.321299	1.5079	453.969	0.413228	1.43393	0.151591	0.462456	8.05398	8.84166	9.43222	8.64563	8.64097
23887967	chr10	1004702	1006477	+	dimethyladenosine transferase	protein_coding	XP_012052066.1	CNAG_04571	-1.72568	64.0798	0.45145	-1.74363	0.0812231	0.346694	2.59755	64.0798	0.43129	3.1931	0.00140753	0.0285488	1.6621	64.0798	0.435274	1.68401	0.0921794	0.357155	-4.48254	64.0798	0.44059	-4.91231	9.00084e-07	2.18539e-05	-1.56281	64.0798	0.424	-1.51921	0.12871	0.454622	2.86825	64.0798	0.444491	3.42002	0.000626157	0.0135654	4.67289	5.45554	6.83268	6.18875	5.3611
23887244	chr2	794576	797349	-	large subunit ribosomal protein L4	protein_coding	XP_012047220.1;XP_012047449.1	CNAG_03779	-1.72385	76.1738	0.315477	-2.49031	0.0127631	0.122721	1.47554	76.1738	0.303641	1.84836	0.0645501	0.335046	-1.16169	76.1738	0.310743	-0.695814	0.486545	0.779947	-2.5436	76.1738	0.311069	-4.32983	1.49226e-05	0.000217094	-1.71411	76.1738	0.306266	-2.5385	0.0111328	0.154302	1.48392	76.1738	0.318005	1.79059	0.0733584	0.320845	5.49634	6.28005	6.84621	6.06149	6.09549
23883938	chr1	192685	193944	+	hypothetical protein	protein_coding	XP_012046506.1	CNAG_00069	-1.72269	6.72815	0.692053	-1.13382	0.256869	NA	1.4169	6.72815	0.623275	0.806601	0.419897	0.754754	1.48101	6.72815	0.619531	0.914537	0.360435	0.691495	-2.44088	6.72815	0.668415	-1.92605	0.0540983	0.14843	1.04525	6.72815	0.593009	0.10767	0.914257	0.972332	2.55133	6.72815	0.664925	2.03218	0.0421351	0.233467	1.80405	2.59492	3.09571	3.14246	2.55031
23891821	chr9	585360	588401	+	hypothetical RNA	ncRNA	.	CNAG_12843	-1.72114	3.10145	1.21199	-0.646341	0.518059	NA	1.68111	3.10145	1.07612	0.696404	0.486176	NA	2.85209	3.10145	1.03416	1.46208	0.143719	NA	-2.89341	3.10145	1.15445	-1.3277	0.184276	0.349746	1.69655	3.10145	0.966081	0.789381	0.429889	NA	4.90883	3.10145	1.11544	2.05782	0.0396076	NA	0.217918	1.00524	1.74277	2.55794	1.33372
23891025	chr1	641269	642001	-	hypothetical RNA	ncRNA	.	CNAG_12038	-1.72058	4.27979	1.04485	-0.749294	0.45368	NA	2.73812	4.27979	0.83667	1.73687	0.0824104	NA	4.17392	4.27979	0.808851	2.54856	0.0108169	NA	-4.71116	4.27979	0.934894	-2.3918	0.0167659	0.0611967	1.52438	4.27979	0.660731	0.920525	0.357298	NA	7.18158	4.27979	0.910083	3.12532	0.00177612	NA	0.217918	1.00524	2.47133	3.07096	1.76264
23886404	chr3	609269	611728	+	amidophosphoribosyltransferase	protein_coding	XP_012047876.1	CNAG_02853	-1.71758	792.75	0.270702	-2.88281	0.00394151	0.058719	1.18723	792.75	0.269734	0.917961	0.358639	0.709549	-1.07102	792.75	0.270075	-0.366492	0.713998	0.904153	-2.03917	792.75	0.270494	-3.80039	0.000144466	0.00145777	-1.27155	792.75	0.269867	-1.28428	0.199043	0.545653	1.6037	792.75	0.270834	2.51593	0.0118718	0.108801	8.96192	9.74197	9.98958	9.64278	9.41022
23890440	chr11	1030739	1033440	+	ATP-dependent RNA helicase DDX51/DBP6	protein_coding	XP_012052932.1	CNAG_07609	-1.71162	180.771	0.337319	-2.2986	0.0215275	0.166475	1.25781	180.771	0.333695	0.991656	0.321366	0.679477	-1.19449	180.771	0.335817	-0.763503	0.445163	0.75377	-2.15289	180.771	0.336337	-3.28919	0.00100477	0.0068011	-1.50244	180.771	0.33483	-1.75405	0.079422	0.374104	1.43293	180.771	0.338442	1.5334	0.125178	0.415966	6.84397	7.61913	7.94984	7.36065	7.52604
23883906	chr1	101060	102696	+	large subunit ribosomal protein L9e	protein_coding	XP_012046481.1	CNAG_00034	-1.70854	2951.33	0.275476	-2.8052	0.0050285	0.0675538	2.03258	2951.33	0.274916	3.72227	0.000197441	0.00692134	1.62269	2951.33	0.274985	2.53973	0.0110937	0.101828	-3.47275	2951.33	0.275195	-6.52655	6.72997e-11	6.29961e-09	-1.2526	2951.33	0.274703	-1.18281	0.236884	0.588686	2.77244	2951.33	0.275264	5.34452	9.06569e-08	9.72957e-06	10.3648	11.1374	12.1607	11.8358	11.2268
23887580	chr9	107607	108837	-	hypothetical protein	protein_coding	XP_012051612.1	CNAG_04139	-1.70799	21.4757	0.791452	-0.975798	0.329164	0.708475	2.03225	21.4757	0.770894	1.32713	0.184466	0.551653	-2.87084	21.4757	0.820038	-1.85537	0.0635441	0.289539	-3.47105	21.4757	0.781198	-2.29823	0.0215487	0.0739139	-5.83425	21.4757	0.810146	-3.14085	0.00168459	0.0621785	-1.68083	21.4757	0.829733	-0.902908	0.366575	0.691329	3.66118	4.43638	5.46105	2.91669	4.68684
23891983	chr11	943426	944599	-	hypothetical RNA	ncRNA	.	CNAG_13006	-1.70638	24.0578	0.358208	-2.15222	0.0313803	0.208014	1.51737	24.0578	0.322633	1.86458	0.0622403	0.32769	-1.01683	24.0578	0.338486	-0.0711547	0.943275	0.984465	-2.58922	24.0578	0.344437	-3.98481	6.75336e-05	0.000773646	-1.54292	24.0578	0.323877	-1.93178	0.0533863	0.316405	1.67813	24.0578	0.359329	2.07848	0.0376655	0.220062	3.79179	4.56048	5.16084	4.52427	4.50649
23890762	chr1	1572040	1574017	-	WD repeat and SOF domain-containing protein 1	protein_coding	XP_012047090.1	CNAG_07957	-1.70136	173.875	0.496814	-1.54321	0.122781	0.439338	1.17892	173.875	0.494595	0.480127	0.631137	0.872333	-1.31008	173.875	0.496253	-0.785186	0.432345	0.745654	-2.00577	173.875	0.496345	-2.0231	0.043063	0.125656	-1.54448	173.875	0.495783	-1.26491	0.205905	0.555021	1.29867	173.875	0.497997	0.757104	0.448987	0.751472	6.85663	7.62255	7.85968	7.2314	7.38339
23884028	chr1	450086	451512	-	methylthioadenosine phosphorylase	protein_coding	XP_012046578.1	CNAG_00165	-1.70108	220.937	0.188658	-4.06264	4.85209e-05	0.00339343	1.97336	220.937	0.177747	5.51713	3.44584e-08	4.57116e-06	1.64479	220.937	0.178874	4.01347	5.98324e-05	0.00223204	-3.35684	220.937	0.183308	-9.53098	1.55803e-21	1.10838e-18	-1.19976	220.937	0.173222	-1.51682	0.129312	0.455626	2.79792	220.937	0.184401	8.04961	8.30576e-16	1.15882e-12	6.64163	7.4067	8.38847	8.12471	7.42173
23888259	chr10	113510	114706	-	large subunit ribosomal protein L44	protein_coding	XP_012051918.1	CNAG_04884	-1.70036	3948.64	0.185868	-4.12036	3.78286e-05	0.00297324	1.38173	3948.64	0.185494	2.51481	0.0119098	0.117854	1.23066	3948.64	0.185536	1.6139	0.106549	0.388138	-2.34945	3948.64	0.185738	-6.63473	3.25089e-11	3.45176e-09	-1.12276	3948.64	0.185405	-0.900967	0.367606	0.696664	2.09257	3948.64	0.18578	5.73409	9.80391e-09	1.62838e-06	11.1109	11.8766	12.343	12.176	11.8482
23885763	chr6	1172932	1174011	-	mitochondrial intermembrane space import and assembly protein 40	protein_coding	XP_012049950.1	CNAG_02106	-1.69567	268.917	0.296055	-2.57335	0.0100718	0.104565	1.42644	268.917	0.292665	1.75087	0.079968	0.371905	-1.01081	268.917	0.294036	-0.0527397	0.957939	0.987088	-2.41877	268.917	0.294808	-4.32238	1.54354e-05	0.000222101	-1.44186	268.917	0.292781	-1.80315	0.0713654	0.356112	1.67754	268.917	0.29617	2.52	0.0117354	0.108576	7.30831	8.06927	8.58141	8.05268	8.05235
23889732	chr7	58125	61395	-	hypothetical protein	protein_coding	XP_012050681.1;XP_012050682.1	CNAG_06541	-1.6954	311.839	0.861376	-0.8842	0.376588	0.74771	1.07331	311.839	0.860868	0.118562	0.905622	0.973139	-3.51485	311.839	0.863387	-2.10041	0.0356932	0.208929	-1.81969	311.839	0.861333	-1.00274	0.315985	0.50365	-3.77252	311.839	0.863345	-2.21873	0.026505	0.232577	-2.07317	311.839	0.863851	-1.21761	0.223371	0.556117	7.96322	8.72501	8.82731	6.91191	8.98801
23885133	chr5	364243	365586	-	hypothetical protein	protein_coding	XP_012049529.1	CNAG_01416	-1.69407	170.781	0.21581	-3.52391	0.000425232	0.014047	1.49962	170.781	0.207921	2.81166	0.0049287	0.0662478	-1.0056	170.781	0.211287	-0.0381408	0.969575	0.991027	-2.54047	170.781	0.212705	-6.32375	2.55289e-10	2.04059e-08	-1.50802	170.781	0.208115	-2.84776	0.00440286	0.104117	1.68463	170.781	0.215997	3.48355	0.000494817	0.0112258	6.62719	7.38653	7.97065	7.37591	7.36211
23886418	chr3	571812	575130	-	phosphatidylinositol phospholipase C, delta	protein_coding	XP_012047870.1	CNAG_02867	-1.69324	212.976	0.34035	-2.23238	0.0255897	0.185167	1.42642	212.976	0.336582	1.52236	0.127918	0.475415	1.04913	212.976	0.33782	0.204828	0.837706	0.949291	-2.41528	212.976	0.33896	-3.75322	0.000174578	0.00170364	-1.35962	212.976	0.33642	-1.31742	0.187699	0.534225	1.77644	212.976	0.340189	2.43684	0.0148163	0.125588	6.95152	7.71128	8.22298	7.77988	7.45975
23890652	chr10	31726	33620	+	large subunit ribosomal protein L11, variant	protein_coding	XP_012052309.1;XP_012052310.1	CNAG_07839	-1.69202	3314.58	0.204173	-3.71619	0.000202246	0.00839578	1.30563	3314.58	0.203823	1.88767	0.0590699	0.318448	-1.00706	3314.58	0.203943	-0.0497322	0.960336	0.988055	-2.20916	3314.58	0.204065	-5.60361	2.09935e-08	9.39292e-07	-1.31485	3314.58	0.203835	-1.93733	0.0527056	0.31452	1.68017	3314.58	0.204185	3.66631	0.000246072	0.00671451	10.9763	11.7349	12.1197	11.7248	11.6455
23884064	chr1	623757	627715	+	isoleucine-tRNA ligase	protein_coding	XP_012046606.1	CNAG_00238	-1.68685	8234.45	0.255429	-2.95319	0.00314512	0.0507224	1.48691	8234.45	0.25529	2.24184	0.0249717	0.191012	1.17951	8234.45	0.25532	0.932907	0.350868	0.683435	-2.5082	8234.45	0.255374	-5.19493	2.04802e-07	6.53346e-06	-1.26062	8234.45	0.255265	-1.30895	0.190552	0.537383	1.98966	8234.45	0.255405	3.88607	0.000101879	0.00351837	12.1626	12.9169	13.4892	13.155	12.8244
23883874	chr1	12789	13877	+	hypothetical protein	protein_coding	XP_012046145.1	CNAG_00002	-1.67951	39.865	0.332898	-2.24705	0.0246369	0.180759	1.19397	39.865	0.318008	0.804266	0.421243	0.756589	-1.20119	39.865	0.326845	-0.809132	0.418439	0.735108	-2.00528	39.865	0.32948	-3.04663	0.00231426	0.0132986	-1.43418	39.865	0.323363	-1.60879	0.107662	0.424081	1.39821	39.865	0.338017	1.43063	0.152536	0.463391	4.71669	5.46053	5.7162	5.19223	5.19652
23889151	chr7	1075171	1079138	+	plasma membrane fusion protein PRM1	protein_coding	XP_012050589.1	CNAG_05866	-1.67747	45.3462	0.323585	-2.30631	0.0210934	0.164477	1.27023	45.3462	0.307936	1.12064	0.262439	0.629782	1.00924	45.3462	0.312696	0.0424502	0.96614	0.988869	-2.13077	45.3462	0.31906	-3.42059	0.00062486	0.00472899	-1.25859	45.3462	0.308011	-1.07728	0.281357	0.626875	1.69298	45.3462	0.323657	2.34681	0.0189347	0.146928	4.79892	5.54568	5.89012	5.57079	5.32988
23884199	chr1	1030417	1031712	-	hypothetical protein	protein_coding	XP_012046292.1	CNAG_00391	-1.6717	97.4052	0.269636	-2.74931	0.00597211	0.0747522	1.23365	97.4052	0.26141	1.15884	0.246522	0.61507	1.02205	97.4052	0.263541	0.119386	0.90497	0.974208	-2.06229	97.4052	0.267445	-3.90452	9.44121e-05	0.00101457	-1.20704	97.4052	0.261299	-1.03892	0.298841	0.642082	1.70856	97.4052	0.269528	2.86714	0.00414195	0.053409	5.9166	6.66095	6.9613	6.69225	6.58113
23888072	chr10	693987	696901	+	stearoyl-CoA desaturase (delta-9 desaturase)	protein_coding	XP_012052146.1	CNAG_04687	-1.6692	651.323	0.453813	-1.62877	0.103361	0.398611	1.29383	651.323	0.453079	0.820282	0.412055	0.750142	-1.24042	651.323	0.453594	-0.685268	0.493175	0.78476	-2.15967	651.323	0.453584	-2.44896	0.0143268	0.0545322	-1.6049	651.323	0.453365	-1.50538	0.132227	0.458933	1.34567	651.323	0.454098	0.943242	0.345557	0.675546	8.72059	9.45983	9.83176	9.14966	9.49696
23885619	chr11	1353576	1356269	-	hypothetical protein	protein_coding	XP_012052512.1	CNAG_01953	-1.66368	25.2463	0.528538	-1.38946	0.164694	0.514471	-2.14989	25.2463	0.542287	-2.0363	0.0417199	0.263383	-1.31848	25.2463	0.526372	-0.757782	0.448582	0.755142	1.29225	25.2463	0.550427	0.671988	0.501592	0.674782	1.63058	25.2463	0.548347	1.28639	0.198308	0.545653	1.26182	25.2463	0.534754	0.627403	0.530395	0.803134	4.42715	5.15895	4.04799	4.76572	4.35577
23892129	chr14	124736	125906	-	hypothetical RNA	ncRNA	.	CNAG_13153	-1.65775	4.98117	0.8184	-0.891042	0.372906	NA	1.16449	4.98117	0.760913	0.288734	0.772785	NA	1.78375	4.98117	0.727331	1.14791	0.251004	NA	-1.93044	4.98117	0.806499	-1.1766	0.239353	0.420746	1.53178	4.98117	0.713913	0.861747	0.388827	NA	2.95702	4.98117	0.774894	2.01852	0.0435367	NA	1.40336	2.13444	2.33426	2.97194	2.21125
23888258	chr10	114954	116233	+	small subunit ribosomal protein S18	protein_coding	XP_012052271.1	CNAG_04883	-1.65684	3398.81	0.19772	-3.68418	0.000229442	0.00928356	1.28331	3398.81	0.197391	1.82313	0.0682838	0.344089	-1.01199	3398.81	0.197507	-0.0870463	0.930635	0.98228	-2.12624	3398.81	0.197618	-5.50712	3.6476e-08	1.55383e-06	-1.29869	3398.81	0.197405	-1.91009	0.0561214	0.321299	1.63722	3398.81	0.197734	3.59697	0.000321944	0.00816685	11.0483	11.7766	12.1365	11.7594	11.6369
23889820	chr7	359118	361188	-	DNA-directed RNA polymerase III subunit RPC6	protein_coding	XP_012050750.1	CNAG_06641	-1.65582	467.481	0.376422	-1.93281	0.0532602	0.274863	1.31174	467.481	0.375119	1.04363	0.296658	0.659168	1.00001	467.481	0.375578	4.78313e-05	0.999962	0.999962	-2.17201	467.481	0.375994	-2.9762	0.00291842	0.0158365	-1.31173	467.481	0.375149	-1.0435	0.296719	0.641435	1.65584	467.481	0.376452	1.9327	0.0532733	0.267748	8.17254	8.89961	9.29089	8.89918	8.64499
23890677	chr10	1010863	1011949	+	U3 small nucleolar ribonucleoprotein IMP3	protein_coding	XP_012052322.1	CNAG_07864	-1.65023	37.7962	0.406844	-1.77627	0.0756884	0.335858	2.1501	37.7962	0.375777	2.93899	0.00329288	0.0511823	1.67875	37.7962	0.380017	1.96672	0.0492158	0.250058	-3.54815	37.7962	0.390278	-4.68146	2.84843e-06	5.56696e-05	-1.28078	37.7962	0.362225	-0.985625	0.324317	0.662074	2.77032	37.7962	0.394361	3.72767	0.000193256	0.00558909	4.08428	4.79629	5.90181	5.54372	4.67124
23889545	chr13	220342	222786	+	hypothetical protein	protein_coding	XP_012053419.1	CNAG_06334	-1.64946	116.399	0.581616	-1.24135	0.214476	0.587008	-1.35016	116.399	0.581415	-0.74496	0.456296	0.781873	-2.72199	116.399	0.586258	-2.46421	0.0137314	0.115133	-1.22167	116.399	0.582968	-0.495495	0.62025	0.768856	-2.01605	116.399	0.587599	-1.72147	0.0851662	0.384064	-1.65024	116.399	0.587798	-1.22946	0.218899	0.551017	6.69923	7.422	6.99002	5.97899	7.59987
23891202	chr3	40445	40791	+	hypothetical RNA	ncRNA	.	CNAG_12216	-1.64573	23.1434	0.603618	-1.19071	0.233769	0.608031	1.81277	23.1434	0.577391	1.48633	0.137191	0.490473	1.2612	23.1434	0.584686	0.572611	0.566908	0.827181	-2.98334	23.1434	0.590683	-2.66967	0.00759264	0.0332394	-1.43734	23.1434	0.571322	-0.916116	0.359606	0.69125	2.0756	23.1434	0.597815	1.7623	0.0780189	0.329535	3.5852	4.30345	5.16404	4.64228	4.0993
23892045	chr12	317076	320151	+	hypothetical RNA	ncRNA	.	CNAG_13068	-1.64439	7.84041	0.686105	-1.04584	0.295636	0.674977	2.21185	7.84041	0.608683	1.88153	0.0599	0.321433	-1.26691	7.84041	0.674319	-0.506154	0.612749	0.852811	-3.63715	7.84041	0.644477	-2.89042	0.00384724	0.0195634	-2.80221	7.84041	0.631915	-2.35248	0.0186489	0.198395	1.29796	7.84041	0.706797	0.532325	0.594501	0.840032	2.06141	2.78039	3.908	2.40757	3.13671
23888154	chr10	446755	449465	-	hypothetical protein	protein_coding	XP_012052195.1	CNAG_04772	-1.6423	103.253	0.289356	-2.47348	0.0133805	0.126375	1.29266	103.253	0.282273	1.312	0.18952	0.557845	-1.23392	103.253	0.287349	-1.05533	0.291276	0.625469	-2.12293	103.253	0.287086	-3.78304	0.000154924	0.00154576	-1.59504	103.253	0.285063	-2.36295	0.0181302	0.196546	1.33096	103.253	0.292079	1.41219	0.157894	0.471318	6.0855	6.79792	7.16763	6.49284	6.56043
23889105	chr7	947853	949653	-	hypothetical protein	protein_coding	XP_012050552.1	CNAG_05816	-1.63988	217.228	0.270701	-2.63608	0.00838688	0.0922017	1.43664	217.228	0.266558	1.9609	0.0498904	0.288959	-1.28019	217.228	0.269936	-1.32014	0.186787	0.507253	-2.35591	217.228	0.269057	-4.59488	4.32988e-06	7.81796e-05	-1.83916	217.228	0.268287	-3.27652	0.00105094	0.0485522	1.28097	217.228	0.272404	1.31142	0.189715	0.517175	7.1149	7.82694	8.34919	7.4687	7.89057
23888194	chr10	317902	319230	+	hypothetical protein	protein_coding	XP_012052226.1	CNAG_04817	-1.63843	69.2511	0.334069	-2.13224	0.0329871	0.212197	1.40793	69.2511	0.323234	1.527	0.12676	0.472876	-1.01945	69.2511	0.327987	-0.0847246	0.93248	0.98232	-2.3068	69.2511	0.329914	-3.65518	0.000257006	0.00232241	-1.43532	69.2511	0.323754	-1.61038	0.107315	0.423569	1.60717	69.2511	0.334573	2.04597	0.040759	0.228427	5.40663	6.11525	6.60871	6.08044	5.9867
23891532	chr6	494458	495493	-	hypothetical RNA	ncRNA	.	CNAG_12550	-1.63818	9.91188	0.600612	-1.18561	0.235776	0.610011	1.53829	9.91188	0.549509	1.1307	0.258183	0.625376	1.22686	9.91188	0.560493	0.526262	0.598706	0.845669	-2.51999	9.91188	0.578801	-2.30376	0.0212359	0.0730878	-1.25385	9.91188	0.537055	-0.607688	0.543394	0.813278	2.00981	9.91188	0.589239	1.70908	0.0874359	0.350749	2.47285	3.19312	3.80538	3.45542	3.29646
23886940	chr8	944054	944961	+	ribonucleoprotein-associated protein	protein_coding	XP_012051256.1	CNAG_03435	-1.63666	781.316	0.246684	-2.88123	0.0039613	0.0588856	1.3038	781.316	0.245544	1.55869	0.11907	0.461718	-1.04229	781.316	0.246027	-0.242907	0.808077	0.936805	-2.13388	781.316	0.246306	-4.43952	9.01592e-06	0.000145111	-1.35895	781.316	0.245648	-1.80132	0.0716529	0.356781	1.57025	781.316	0.246786	2.63787	0.00834291	0.0879156	8.94556	9.65581	10.0387	9.59571	9.53129
23887530	chr2	1584624	1588402	-	oxidoreductase	protein_coding	XP_012047324.1;XP_012047668.1	CNAG_04085	-1.63627	16.1244	0.565932	-1.25529	0.209375	0.579638	1.32003	16.1244	0.538788	0.743473	0.457195	0.782866	1.29053	16.1244	0.539163	0.682469	0.494942	0.786139	-2.15992	16.1244	0.556761	-1.99544	0.0459954	0.13194	-1.02286	16.1244	0.529528	-0.0615877	0.950891	0.982435	2.11165	16.1244	0.557124	1.9356	0.0529168	0.266495	3.21704	3.9383	4.33878	4.29525	4.16707
23883929	chr1	167388	169095	-	chaperone regulator	protein_coding	XP_012046167.1;XP_012046500.1	CNAG_00060	-1.63565	158.505	0.269453	-2.63445	0.00842739	0.0924983	1.8836	158.505	0.261274	3.4963	0.000471753	0.0136554	-1.0733	158.505	0.266338	-0.383188	0.70158	0.897563	-3.08091	158.505	0.265267	-6.11969	9.37578e-10	6.80605e-08	-2.02168	158.505	0.262103	-3.87463	0.000106786	0.0117664	1.52394	158.505	0.270257	2.24899	0.0245134	0.173271	6.45153	7.1626	8.07547	7.06052	7.32925
23885101	chr5	447530	448204	-	hypothetical protein	protein_coding	XP_012049506.1	CNAG_01379	-1.63317	30.9232	0.561056	-1.26133	0.207189	0.577903	2.48382	30.9232	0.532193	2.46632	0.0136508	0.130093	1.38584	30.9232	0.541446	0.869456	0.384598	0.709213	-4.0565	30.9232	0.54451	-3.71019	0.000207102	0.00195401	-1.79228	30.9232	0.524281	-1.60562	0.108358	0.424667	2.26332	30.9232	0.553557	2.12885	0.0332667	0.205734	3.80012	4.49588	5.80668	4.96467	4.56391
23884044	chr1	501993	504713	+	pre-mRNA cleavage complex 2 protein Pcf11	protein_coding	XP_012046590.1	CNAG_00184	-1.62931	735.258	0.238783	-2.94939	0.00318399	0.0511082	2.12516	735.258	0.23643	4.59998	4.2254e-06	0.000303881	1.23242	735.258	0.237287	1.2706	0.203871	0.526567	-3.46256	735.258	0.237491	-7.54486	4.52783e-14	9.47381e-12	-1.72438	735.258	0.235987	-3.33102	0.000865283	0.04281	2.008	735.258	0.238344	4.21979	2.44531e-05	0.00114487	8.50479	9.20842	10.296	9.50985	9.21664
23891911	chr10	814905	815276	-	hypothetical RNA	ncRNA	.	CNAG_12934	-1.62868	12.5433	0.569079	-1.23657	0.216248	0.588656	1.37531	12.5433	0.531522	0.86499	0.387044	0.733297	1.39728	12.5433	0.530348	0.910018	0.362813	0.693306	-2.23995	12.5433	0.555207	-2.09555	0.0361219	0.109605	1.01597	12.5433	0.515434	0.04436	0.964617	0.987349	2.27573	12.5433	0.554083	2.14107	0.0322684	0.201984	2.81989	3.52636	3.98105	3.98172	3.65247
23888221	chr10	253576	254716	+	mitochondrial import receptor subunit tom22	protein_coding	XP_012052245.1	CNAG_04844	-1.62824	2161.7	0.19516	-3.6038	0.000313596	0.0112862	1.38649	2161.7	0.194589	2.42276	0.0154031	0.141384	1.00648	2161.7	0.194814	0.0477967	0.961878	0.988055	-2.25755	2161.7	0.194942	-6.0262	1.67863e-09	1.04752e-07	-1.37757	2161.7	0.194596	-2.37482	0.0175576	0.194185	1.63879	2161.7	0.195167	3.65138	0.000260839	0.00699852	10.3723	11.0754	11.5468	11.0845	11.0646
23889307	chr12	206035	207639	-	cytochrome c oxidase assembly protein subunit 15	protein_coding	XP_012053108.1	CNAG_06063	-1.62564	202.63	0.255683	-2.74172	0.00611183	0.0753021	1.36566	202.63	0.25128	1.78925	0.0735742	0.356849	-1.15595	202.63	0.254065	-0.822918	0.410555	0.730434	-2.22008	202.63	0.25405	-4.52909	5.92396e-06	0.000101305	-1.57864	202.63	0.252422	-2.60943	0.00906926	0.143789	1.40633	202.63	0.256805	1.9156	0.055416	0.274442	7.01955	7.7198	8.16956	7.50808	7.7326
23890571	chr8	1375636	1377800	+	UDP-galactopyranose mutase	protein_coding	XP_012051398.1	CNAG_07752	-1.6252	504.676	0.161858	-4.32859	1.50065e-05	0.00150904	-1.9153	504.676	0.163321	-5.74067	9.43037e-09	1.49514e-06	-2.64892	504.676	0.165247	-8.50487	1.81801e-17	1.81178e-14	1.1785	504.676	0.164441	1.44096	0.149597	0.302855	-1.38303	504.676	0.167778	-2.78841	0.00529677	0.113035	-1.6299	504.676	0.166355	-4.23665	2.26877e-05	0.00108404	8.94833	9.6492	8.71023	8.24278	9.39301
23891275	chr3	1069727	1070356	+	hypothetical RNA	ncRNA	.	CNAG_12290	-1.62445	11.6655	0.579215	-1.20844	0.226877	0.599551	1.86535	11.6655	0.520407	1.72835	0.0839261	0.381922	1.47567	11.6655	0.530072	1.05905	0.289577	0.624468	-3.03015	11.6655	0.549461	-2.91084	0.00360462	0.0186632	-1.26407	11.6655	0.497386	-0.679695	0.496698	0.786643	2.39715	11.6655	0.558623	2.25791	0.0239515	0.170848	2.51159	3.23588	4.13757	3.80093	3.28257
23884354	chr1	1444436	1445906	+	hypothetical protein	protein_coding	XP_012046802.1	CNAG_00559	-1.62103	282.27	0.448325	-1.55448	0.120069	0.434639	1.94798	282.27	0.445616	2.15877	0.0308683	0.220859	-1.24331	282.27	0.447858	-0.701524	0.482976	0.77863	-3.15774	282.27	0.446884	-3.71213	0.000205521	0.00194167	-2.42194	282.27	0.446416	-2.85869	0.00425398	0.101629	1.30381	282.27	0.44912	0.852179	0.394115	0.710738	7.31618	8.01348	8.9759	7.69901	8.29152
23889501	chr13	96808	97776	+	hypothetical protein	protein_coding	XP_012053275.1	CNAG_06286	-1.61685	50.5346	0.492167	-1.40844	0.159001	0.50664	-1.60804	50.5346	0.494317	-1.38636	0.165636	0.526506	-2.89645	50.5346	0.505904	-3.03276	0.00242327	0.0360443	-1.00548	50.5346	0.498056	-0.0158294	0.98737	0.992813	-1.80123	50.5346	0.511635	-1.65935	0.0970445	0.408313	-1.79141	50.5346	0.509557	-1.65065	0.0988108	0.371493	5.59344	6.28929	5.6061	4.7515	6.45962
23886317	chr3	831706	833464	+	NADH:flavin oxidoreductase/NADH oxidase	protein_coding	XP_012047909.1	CNAG_02758	-1.6149	35.1544	0.479166	-1.44301	0.149016	0.488882	1.52492	35.1544	0.463655	1.3129	0.189217	0.557422	-1.2121	35.1544	0.475392	-0.583736	0.559398	0.822936	-2.46259	35.1544	0.472335	-2.75265	0.00591144	0.0272577	-1.84835	35.1544	0.468507	-1.89162	0.058542	0.32776	1.33232	35.1544	0.483863	0.85549	0.39228	0.710207	4.46123	5.14609	5.75719	4.86262	4.65869
23884154	chr1	864725	868863	+	hypothetical protein	protein_coding	XP_012046662.1	CNAG_00337	-1.61341	1516.32	0.477712	-1.44462	0.148564	0.488171	1.41644	1516.32	0.477392	1.05211	0.292748	0.656615	-1.22334	1516.32	0.477634	-0.608889	0.542598	0.814007	-2.2853	1516.32	0.477583	-2.4967	0.0125355	0.0491606	-1.73279	1516.32	0.477505	-1.66091	0.0967306	0.40773	1.31886	1516.32	0.477826	0.835633	0.403361	0.718513	9.92989	10.6201	11.1224	10.3292	11.0391
23890279	chr5	879531	883756	-	hypothetical protein	protein_coding	XP_012049018.1	CNAG_07432	-1.60609	54.2454	0.31151	-2.19432	0.0282128	0.195857	1.38449	54.2454	0.296655	1.58216	0.113614	0.451866	1.21429	54.2454	0.298812	0.937431	0.348537	0.682492	-2.22361	54.2454	0.305761	-3.77061	0.000162847	0.00160679	-1.14016	54.2454	0.292813	-0.646276	0.518101	0.799795	1.95026	54.2454	0.307854	3.13027	0.00174645	0.0295138	5.00272	5.68476	6.15029	5.96478	5.53198
23891471	chr5	1535265	1536362	-	hypothetical RNA	ncRNA	.	CNAG_12489	-1.60314	176.099	0.207371	-3.28351	0.00102521	0.0242575	1.47416	176.099	0.200134	2.79759	0.00514857	0.0676392	1.09863	176.099	0.202499	0.670144	0.502766	0.790385	-2.36329	176.099	0.204271	-6.07428	1.24543e-09	8.35851e-08	-1.34182	176.099	0.199323	-2.12815	0.0333245	0.256788	1.76126	176.099	0.206588	3.95283	7.72308e-05	0.00292805	6.71117	7.39098	7.95133	7.52566	7.23294
23888613	chr4	937645	939627	+	hypothetical protein	protein_coding	XP_012048575.1	CNAG_05287	-1.59856	61.3359	0.341954	-1.97914	0.0477999	0.261067	1.25203	61.3359	0.333321	0.972836	0.330635	0.689746	-1.55106	61.3359	0.344531	-1.83801	0.0660602	0.294276	-2.00145	61.3359	0.339263	-2.95064	0.00317115	0.0169112	-1.94197	61.3359	0.34186	-2.80091	0.00509585	0.111908	1.03063	61.3359	0.350283	0.124249	0.901118	0.967846	5.44161	6.12343	6.4473	5.48877	6.26242
23883928	chr1	166381	167435	+	hypothetical protein	protein_coding	XP_012046499.1	CNAG_00059	-1.59797	73.6824	0.352776	-1.91691	0.0552495	0.280681	1.82047	73.6824	0.338022	2.55696	0.010559	0.107709	1.69405	73.6824	0.338669	2.24548	0.0247371	0.16719	-2.90905	73.6824	0.345106	-4.46399	8.04477e-06	0.000131245	-1.07463	73.6824	0.330673	-0.314009	0.753514	0.918811	2.70704	73.6824	0.34574	4.15548	3.24604e-05	0.00145156	5.16719	5.84325	6.70507	6.60069	6.00597
23887502	chr2	1507074	1509188	-	hypothetical protein	protein_coding	XP_012047647.1	CNAG_04053	-1.59751	130.945	0.395126	-1.7104	0.0871918	0.359448	1.51292	130.945	0.389985	1.53168	0.125601	0.470805	1.05319	130.945	0.392042	0.190703	0.848759	0.95361	-2.4169	130.945	0.392824	-3.24103	0.00119097	0.00788878	-1.43651	130.945	0.389723	-1.34088	0.17996	0.523521	1.68248	130.945	0.394867	1.90086	0.05732	0.279264	6.29091	6.96601	7.56194	7.03894	6.90453
23891794	chr9	73754	77458	-	hypothetical RNA	ncRNA	.	CNAG_12816	-1.59622	9.71166	0.741648	-0.909677	0.362993	0.737006	1.96591	9.71166	0.68841	1.41659	0.156602	0.518057	1.20451	9.71166	0.708373	0.378957	0.70472	0.899188	-3.13803	9.71166	0.712907	-2.31427	0.0206532	0.0716647	-1.63213	9.71166	0.678223	-1.04207	0.297381	0.641907	1.92266	9.71166	0.732202	1.28804	0.197733	0.526401	2.34287	3.00441	3.98316	3.31248	2.87166
23887398	chr2	1246799	1248956	-	chaperone regulator	protein_coding	XP_012047566.1	CNAG_03944	-1.59449	1497.24	0.220315	-3.05513	0.00224963	0.0400598	1.48256	1497.24	0.219543	2.58758	0.00966529	0.101544	1.01142	1497.24	0.219887	0.0744795	0.940629	0.983782	-2.36391	1497.24	0.219976	-5.64233	1.67762e-08	7.81094e-07	-1.46582	1497.24	0.219548	-2.51293	0.0119732	0.159399	1.61269	1497.24	0.220319	3.1294	0.00175161	0.0295138	9.83191	10.5051	11.0731	10.5214	10.6802
23884592	chr1	2161078	2164025	+	MFS transporter, SIT family, siderophore-iron:H symporter	protein_coding	XP_012046979.1	CNAG_00815	-1.59356	163.131	0.313294	-2.14576	0.0318918	0.208486	2.56673	163.131	0.303875	4.4753	7.63053e-06	0.000521868	1.24328	163.131	0.307865	1.02041	0.307532	0.64155	-4.09024	163.131	0.307626	-6.60601	3.94808e-11	4.01238e-09	-2.06448	163.131	0.302096	-3.46175	0.000536677	0.0317276	1.98124	163.131	0.311569	3.16593	0.00154588	0.0270955	6.23571	6.90673	8.2679	7.2186	6.97552
23886598	chr3	84227	89721	-	multiple drug resistance protein	protein_coding	XP_012048310.1	CNAG_03061	-1.59137	496.66	0.274596	-2.44094	0.0146491	0.133028	1.51394	496.66	0.272675	2.19421	0.0282205	0.207884	1.02438	496.66	0.273523	0.127073	0.898883	0.971883	-2.40924	496.66	0.273728	-4.63445	3.5788e-06	6.7532e-05	-1.4779	496.66	0.272651	-2.06692	0.0387413	0.273542	1.63018	496.66	0.274572	2.56774	0.0102363	0.0998721	8.22771	8.89728	9.49552	8.9314	8.84028
23889142	chr7	1046389	1049731	-	hypothetical protein	protein_coding	XP_012050580.1	CNAG_05855	-1.58768	300.569	0.428272	-1.55724	0.119413	0.432538	1.32074	300.569	0.426781	0.940402	0.347011	0.70126	-1.61611	300.569	0.42889	-1.6147	0.106376	0.387712	-2.09692	300.569	0.427726	-2.49755	0.0125054	0.0490696	-2.13446	300.569	0.428345	-2.55372	0.0106579	0.153614	-1.01791	300.569	0.429831	-0.0595698	0.952498	0.985643	7.72861	8.39589	8.79762	7.70286	8.69849
23891662	chr7	988442	989105	-	hypothetical RNA	ncRNA	.	CNAG_12684	-1.58398	10.9896	0.561854	-1.18101	0.237599	0.612403	1.75744	10.9896	0.508094	1.60104	0.109368	0.441858	1.1184	10.9896	0.53033	0.304411	0.760815	0.921912	-2.78376	10.9896	0.534466	-2.76357	0.00571731	0.0265489	-1.57139	10.9896	0.501222	-1.3009	0.193292	0.540227	1.77153	10.9896	0.555648	1.48474	0.137612	0.437576	2.61948	3.28414	4.0964	3.45494	3.22928
23891972	chr11	687302	689176	+	hypothetical RNA	ncRNA	.	CNAG_12995	-1.58234	29.4456	0.71427	-0.926902	0.353977	0.726162	1.99518	29.4456	0.698594	1.42647	0.153733	0.515451	-1.54815	29.4456	0.717616	-0.878667	0.379582	0.704381	-3.15706	29.4456	0.705532	-2.35082	0.018732	0.0668303	-3.08885	29.4456	0.70892	-2.29514	0.0217254	0.208181	1.02208	29.4456	0.724373	0.0435028	0.965301	0.989994	4.12305	4.78786	5.78335	4.14221	5.28296
23884225	chr1	1094381	1096510	-	elongation factor 1-gamma	protein_coding	XP_012046703.1	CNAG_00417	-1.58128	10339.5	0.256917	-2.57317	0.0100773	0.104565	1.76335	10339.5	0.256791	3.18671	0.00143903	0.0286022	1.37064	10339.5	0.256816	1.77109	0.0765451	0.322841	-2.78834	10339.5	0.256851	-5.75979	8.42199e-09	4.24922e-07	-1.28652	10339.5	0.25675	-1.41566	0.156874	0.494111	2.16735	10339.5	0.256876	4.34425	1.3975e-05	0.000725725	12.4219	13.083	13.9013	13.5378	13.0795
23889476	chr12	739977	742705	+	hypothetical protein	protein_coding	XP_012053063.1	CNAG_06250	-1.58125	29.3754	0.339277	-1.94846	0.0513594	0.270078	1.42309	29.3754	0.31593	1.6112	0.107136	0.437887	-1.21873	29.3754	0.334171	-0.853987	0.393112	0.716748	-2.25027	29.3754	0.329566	-3.55042	0.000384622	0.00320398	-1.73436	29.3754	0.324307	-2.44955	0.0143037	0.173168	1.29746	29.3754	0.34709	1.0824	0.279074	0.617843	4.26597	4.92089	5.42536	4.64368	4.77616
23892052	chr12	538863	540642	+	hypothetical RNA	ncRNA	.	CNAG_13075	-1.57791	20.0828	0.502109	-1.3105	0.190027	0.554027	1.72267	20.0828	0.466924	1.68045	0.0928692	0.4039	1.64669	20.0828	0.467874	1.53796	0.124059	0.419787	-2.71821	20.0828	0.484202	-2.97945	0.00288762	0.0157293	-1.04614	20.0828	0.448602	-0.14506	0.884664	0.962284	2.59833	20.0828	0.485118	2.83969	0.00451575	0.0567602	3.34439	4.00774	4.7931	4.72047	3.92424
23891154	chr2	753350	754824	+	hypothetical RNA	ncRNA	.	CNAG_12168	-1.57749	9.48554	0.549413	-1.19697	0.23132	0.603497	-2.22931	9.48554	0.586354	-1.97252	0.0485497	0.285327	-2.33252	9.48554	0.589252	-2.07362	0.0381144	0.216575	1.4132	9.48554	0.601067	0.830139	0.40646	0.591432	-1.04629	9.48554	0.637687	-0.102384	0.918452	0.973135	-1.47863	9.48554	0.603894	-0.934366	0.350115	0.679707	3.25496	3.92139	2.74101	2.71345	3.39879
23888992	chr7	643412	645937	+	hypothetical protein	protein_coding	XP_012050461.1	CNAG_05697	-1.57239	88.4484	0.309563	-2.10931	0.0349181	0.218254	-1.26492	88.4484	0.308849	-1.09777	0.272306	0.639169	-2.17671	88.4484	0.317175	-3.53794	0.000403257	0.00960108	-1.24308	88.4484	0.312294	-1.00521	0.314798	0.503139	-1.72083	88.4484	0.319841	-2.44842	0.0143486	0.173176	-1.38433	88.4484	0.320531	-1.46378	0.143255	0.448743	6.28466	6.9384	6.60229	5.80797	6.85286
23885919	chr6	700010	701589	-	nucleoside diphosphate kinase	protein_coding	XP_012050054.1	CNAG_02285	-1.57212	43.0694	0.374093	-1.74479	0.0810217	0.346369	1.33206	43.0694	0.360997	1.14587	0.251849	0.619717	-1.05726	43.0694	0.367606	-0.218524	0.827021	0.944653	-2.09416	43.0694	0.369138	-2.88881	0.003867	0.0196474	-1.40833	43.0694	0.362562	-1.36249	0.173043	0.513506	1.48698	43.0694	0.375603	1.5239	0.127532	0.418928	4.81666	5.4595	5.87492	5.37188	5.22597
23891969	chr11	624306	625754	+	hypothetical RNA	ncRNA	.	CNAG_12992	-1.57181	19.7552	0.445888	-1.4632	0.143413	0.479773	-1.1671	19.7552	0.4407	-0.50584	0.612969	0.864377	-2.3319	19.7552	0.47375	-2.57838	0.00992642	0.0956515	-1.34677	19.7552	0.451556	-0.951153	0.341527	0.528638	-1.99804	19.7552	0.479089	-2.08434	0.0371292	0.270934	-1.48358	19.7552	0.483865	-1.17612	0.239545	0.57754	4.09448	4.75501	4.54253	3.53993	4.45531
23886531	chr3	265058	265972	+	nuclear protein	protein_coding	XP_012047816.1	CNAG_02990	-1.56691	315.455	0.563385	-1.15006	0.25012	0.625585	1.97448	315.455	0.56148	1.74801	0.0804616	0.373453	-1.09517	315.455	0.56281	-0.233025	0.815742	0.938799	-3.09384	315.455	0.562308	-2.8977	0.0037591	0.019239	-2.16239	315.455	0.561732	-1.9807	0.0476246	0.300117	1.43075	315.455	0.563636	0.916862	0.359215	0.688241	7.47461	8.12323	9.10473	7.992	8.64437
23889133	chr7	1022387	1023306	-	mitochondrial import inner membrane translocase subunit TIM8	protein_coding	XP_012050391.1	CNAG_05844	-1.5666	41.4636	0.325745	-1.98817	0.0467928	0.25804	1.39115	41.4636	0.307365	1.54955	0.121249	0.462711	1.31731	41.4636	0.308328	1.28953	0.197212	0.51837	-2.17937	41.4636	0.318193	-3.53218	0.000412147	0.0033779	-1.05605	41.4636	0.300338	-0.261965	0.793348	0.930151	2.0637	41.4636	0.319123	3.27534	0.00105535	0.0201152	4.61371	5.25127	5.73079	5.64898	5.24203
23886090	chr6	224648	226536	+	endoplasmic reticulum protein	protein_coding	XP_012050165.1	CNAG_02473	-1.56247	61.6308	0.542629	-1.1865	0.235427	0.609752	2.21161	61.6308	0.531747	2.15345	0.0312829	0.222911	-1.4416	61.6308	0.543793	-0.970351	0.331871	0.667186	-3.45556	61.6308	0.536176	-3.33644	0.000848589	0.00590691	-3.18825	61.6308	0.537355	-3.11296	0.00185221	0.0656338	1.08384	61.6308	0.548125	0.211916	0.832173	0.947051	5.11606	5.76242	6.90721	5.23011	6.24977
23888035	chr10	786438	787357	-	hypothetical protein	protein_coding	XP_012052018.1	CNAG_04646	-1.55893	91.2616	0.254736	-2.5146	0.0119168	0.117247	1.37109	91.2616	0.245746	1.8528	0.0639107	0.333713	-1.24995	91.2616	0.253361	-1.27039	0.203944	0.526567	-2.13743	91.2616	0.251073	-4.36478	1.27253e-05	0.000193024	-1.71379	91.2616	0.249678	-3.11276	0.00185348	0.0656338	1.2472	91.2616	0.258531	1.2327	0.217689	0.549723	5.93955	6.58324	7.03835	6.25434	6.54603
23888069	chr10	704992	705854	-	hypothetical protein	protein_coding	XP_012052143.1	CNAG_04683	-1.55805	340.448	0.210343	-3.04143	0.00235454	0.041603	1.30311	340.448	0.207659	1.83935	0.0658643	0.337686	-1.19045	340.448	0.20963	-1.19978	0.230226	0.556307	-2.03031	340.448	0.209349	-4.88037	1.05887e-06	2.46977e-05	-1.55129	340.448	0.208633	-3.03627	0.00239528	0.0749303	1.30879	340.448	0.211305	1.83732	0.0661632	0.303255	7.85185	8.49165	8.87344	8.23758	8.54192
23892054	chr12	592719	594161	-	hypothetical RNA	ncRNA	.	CNAG_13077	-1.55753	19.433	0.635693	-1.00561	0.314601	0.694988	2.56999	19.433	0.59046	2.30627	0.0210956	0.171364	2.17318	19.433	0.593765	1.88595	0.0593022	0.274514	-4.00283	19.433	0.607781	-3.29234	0.000993578	0.00673173	-1.18259	19.433	0.563782	-0.429159	0.667808	0.88334	3.3848	19.433	0.610992	2.87904	0.00398889	0.0523055	2.95331	3.60747	4.96705	4.72904	3.96862
23887357	chr2	1136433	1139165	-	transcriptional regulatory protein	protein_coding	XP_012047268.1	CNAG_03902	-1.55508	131.273	0.280099	-2.27415	0.0229567	0.171748	-1.04264	131.273	0.277945	-0.216752	0.828402	0.94618	-2.02147	131.273	0.285169	-3.56071	0.000369848	0.00905285	-1.49148	131.273	0.280606	-2.05535	0.0398452	0.118305	-1.93879	131.273	0.285667	-3.34362	0.000826944	0.0415526	-1.29991	131.273	0.287762	-1.31503	0.188501	0.515922	6.76951	7.40438	7.34611	6.39018	7.2372
23890188	chr1	570111	571603	-	hypothetical protein	protein_coding	XP_012047035.1;XP_012047036.1	CNAG_07331	-1.55291	70.425	0.344881	-1.84115	0.0655999	0.308297	1.56372	70.425	0.332866	1.93768	0.0526628	0.298922	1.45134	70.425	0.333622	1.61076	0.107232	0.388916	-2.42833	70.425	0.339022	-3.77545	0.000159717	0.00158249	-1.07744	70.425	0.327561	-0.328491	0.74254	0.914416	2.2538	70.425	0.339765	3.45051	0.000559527	0.0123913	5.28838	5.91643	6.56132	6.45585	5.74132
23891311	chr3	1476759	1478321	+	hypothetical RNA	ncRNA	.	CNAG_12327	-1.55043	20.0116	0.467524	-1.35323	0.175982	0.532461	2.28438	20.0116	0.418056	2.85082	0.00436065	0.0613493	1.60001	20.0116	0.428577	1.58217	0.113611	0.399069	-3.54177	20.0116	0.43802	-4.16527	3.10986e-05	0.000401764	-1.42773	20.0116	0.396183	-1.29667	0.194744	0.541463	2.48071	20.0116	0.448073	2.9253	0.00344119	0.0472554	3.21534	3.85834	5.05074	4.53042	4.04202
23884089	chr1	693886	695249	+	isopentenyl-diphosphate delta-isomerase	protein_coding	XP_012046623.1	CNAG_00265	-1.54924	404.994	0.297472	-2.12308	0.0337472	0.214675	1.54385	404.994	0.295348	2.12134	0.0338935	0.2341	1.02197	404.994	0.296365	0.105795	0.915745	0.977542	-2.39179	404.994	0.296438	-4.24402	2.19554e-05	0.000301527	-1.51066	404.994	0.295327	-2.01532	0.0438713	0.289268	1.58327	404.994	0.297452	2.22863	0.0258382	0.17864	7.95673	8.5877	9.21409	8.61804	8.39498
23889621	chr13	416641	417975	-	rRNA-processing protein EFG1	protein_coding	XP_012053480.1	CNAG_06412	-1.54373	164.083	0.357273	-1.75334	0.079544	0.343602	1.55379	164.083	0.35299	1.80116	0.0716778	0.352006	-1.08338	164.083	0.355731	-0.324806	0.745328	0.916637	-2.39863	164.083	0.355163	-3.5539	0.000379569	0.00317677	-1.68335	164.083	0.353611	-2.12475	0.0336077	0.256788	1.42492	164.083	0.357886	1.42748	0.153441	0.464981	6.68924	7.3143	7.94986	7.19695	7.19608
23886781	chr8	527673	528658	-	hypothetical protein	protein_coding	XP_012051137.1	CNAG_03268	-1.54215	525.868	0.496632	-1.25837	0.208259	0.577952	-1.77365	525.868	0.497043	-1.66328	0.0962559	0.413075	-2.59565	525.868	0.497757	-2.76459	0.00569941	0.0673883	1.15011	525.868	0.497346	0.405709	0.684956	0.812147	-1.46345	525.868	0.49847	-1.10211	0.270412	0.618693	-1.68313	525.868	0.49806	-1.50815	0.131516	0.426129	9.03615	9.66138	8.83494	8.28566	9.75367
23889601	chr13	364046	366599	+	hypothetical protein	protein_coding	XP_012053315.1	CNAG_06390	-1.54172	16.3231	0.547906	-1.13988	0.254337	0.630587	1.53402	16.3231	0.519581	1.18811	0.234789	0.602149	-1.02574	16.3231	0.535243	-0.0684887	0.945397	0.984465	-2.36504	16.3231	0.534215	-2.32466	0.0200904	0.0702669	-1.5735	16.3231	0.52122	-1.25471	0.209585	0.558498	1.50304	16.3231	0.54946	1.06994	0.284648	0.622615	3.34635	3.9735	4.59565	3.92927	3.59988
23887234	chr2	751122	752330	-	ankyrin repeat-containing protein	protein_coding	XP_012047441.1	CNAG_03766	-1.54155	246.705	0.364945	-1.7109	0.0870996	0.359448	1.45924	246.705	0.362438	1.50432	0.1325	0.481917	-1.15371	246.705	0.364263	-0.5663	0.57119	0.830603	-2.2495	246.705	0.363788	-3.21507	0.00130413	0.00846497	-1.68355	246.705	0.363105	-2.06966	0.0384843	0.27297	1.33617	246.705	0.365607	1.14358	0.252798	0.59119	7.33254	7.95629	8.50108	7.74798	7.98956
23889927	chr2	126942	128227	-	pre-rRNA-processing protein ESF2	protein_coding	XP_012047712.1	CNAG_06756	-1.54097	157.043	0.337471	-1.84856	0.0645218	0.305752	1.57856	157.043	0.332528	1.98062	0.0476338	0.284497	1.02229	157.043	0.334973	0.0949579	0.924348	0.979729	-2.43251	157.043	0.334992	-3.8283	0.000129033	0.00132459	-1.54414	157.043	0.332475	-1.88527	0.0593938	0.329357	1.57532	157.043	0.337419	1.94311	0.0520024	0.263832	6.58496	7.20849	7.86548	7.23901	7.32842
23884170	chr1	908657	911750	-	tRNA dimethylallyltransferase	protein_coding	XP_012046275.1;XP_012046672.1	CNAG_00358	-1.54093	215.243	0.31451	-1.9834	0.047323	0.259498	2.09098	215.243	0.308886	3.44523	0.00057058	0.0152504	1.28059	215.243	0.310885	1.1477	0.251091	0.582704	-3.22205	215.243	0.311171	-5.4246	5.8083e-08	2.36116e-06	-1.63283	215.243	0.307506	-2.30037	0.0214273	0.208181	1.97329	215.243	0.313155	3.13136	0.00173998	0.0295138	6.79904	7.42299	8.48595	7.77793	7.62655
23889828	chr7	384496	385831	-	haloacid dehalogenase, type II	protein_coding	XP_012050304.1	CNAG_06649	-1.53922	14.2336	0.529553	-1.17496	0.240011	0.614568	1.4207	14.2336	0.494572	1.02433	0.305677	0.667837	1.56643	14.2336	0.490198	1.32086	0.186549	0.507253	-2.18678	14.2336	0.514158	-2.19545	0.028131	0.0905538	1.10257	14.2336	0.473525	0.297501	0.766084	0.922166	2.41109	14.2336	0.509952	2.48981	0.0127811	0.114456	2.98478	3.615	4.12051	4.27591	3.88297
23883879	chr1	26281	28570	+	methionine-tRNA ligase	protein_coding	XP_012046458.1	CNAG_00007	-1.53737	368.063	0.304046	-2.04069	0.0412821	0.242587	1.48511	368.063	0.301817	1.89045	0.0586979	0.317916	1.19758	368.063	0.302356	0.860336	0.389604	0.714586	-2.28316	368.063	0.30299	-3.93093	8.46184e-05	0.00093185	-1.24009	368.063	0.301294	-1.03036	0.302841	0.645095	1.84113	368.063	0.303527	2.90119	0.00371749	0.0502581	7.78863	8.40877	8.97905	8.66771	8.48304
23883944	chr1	209522	212040	+	A/G-specific adenine glycosylase	protein_coding	XP_012046173.1	CNAG_00076	-1.53593	244.791	0.170975	-3.62105	0.000293411	0.0108101	1.528	244.791	0.16466	3.71462	0.000203508	0.00702806	1.22463	244.791	0.166161	1.75944	0.0785033	0.327221	-2.3469	244.791	0.167902	-7.33024	2.29744e-13	4.19077e-11	-1.24772	244.791	0.162996	-1.95894	0.0501202	0.309415	1.88095	244.791	0.169374	5.38135	7.39311e-08	8.3354e-06	7.17712	7.79745	8.40837	8.08861	7.94745
23891942	chr11	176433	176616	-	hypothetical RNA	ncRNA	.	CNAG_12965	-1.53382	16.914	0.595692	-1.03598	0.300211	0.679524	1.11342	16.914	0.583916	0.26545	0.790663	0.935636	-2.26963	16.914	0.621756	-1.9018	0.0571974	0.269419	-1.70779	16.914	0.593469	-1.30104	0.193245	0.36206	-2.52705	16.914	0.619627	-2.15849	0.0308899	0.249076	-1.47973	16.914	0.630736	-0.896302	0.370092	0.693912	3.78891	4.4052	4.55829	3.18349	4.0598
23889968	chr2	5237	6137	+	hypothetical protein	protein_coding	XP_012047739.1	CNAG_06800	-1.53215	271.19	0.926049	-0.66471	0.506236	0.831483	-1.19138	271.19	0.925935	-0.272847	0.784971	0.933035	-3.53953	271.19	0.928237	-1.96454	0.0494675	0.250907	-1.28602	271.19	0.926264	-0.391805	0.695202	0.819362	-2.97094	271.19	0.928452	-1.69198	0.0906503	0.395235	-2.31018	271.19	0.928565	-1.30094	0.19328	0.521447	7.99512	8.61087	8.35849	6.7873	8.84697
23884312	chr1	1305252	1307282	-	mitochondrial carrier protein	protein_coding	XP_012046335.1	CNAG_00512	-1.53083	170.737	0.300401	-2.04499	0.0408559	0.240839	1.60855	170.737	0.294644	2.32742	0.0199431	0.16582	1.4931	170.737	0.294997	1.9604	0.0499487	0.252312	-2.46242	170.737	0.29743	-4.37104	1.23658e-05	0.000189183	-1.07732	170.737	0.291971	-0.368007	0.712868	0.901106	2.28569	170.737	0.297779	4.00508	6.19962e-05	0.00244342	6.55391	7.16592	7.85195	7.74388	7.20518
23886982	chr8	1078319	1079958	+	peroxiredoxin (alkyl hydroperoxide reductase subunit C)	protein_coding	XP_012050970.1;XP_012051287.1	CNAG_03482	-1.53059	1566.76	0.223779	-2.74417	0.00606644	0.0750132	1.61313	1566.76	0.222994	3.09365	0.00197708	0.0357309	1.18956	1566.76	0.223238	1.12182	0.261938	0.593889	-2.46904	1566.76	0.223371	-5.8376	5.29577e-09	2.8541e-07	-1.35607	1566.76	0.22283	-1.97205	0.0486034	0.303543	1.82073	1566.76	0.223615	3.86611	0.000110586	0.00367358	9.84369	10.4578	11.1477	10.7082	10.6808
23889437	chr12	630718	633611	+	heat shock 70kDa protein 4	protein_coding	XP_012053205.1	CNAG_06208	-1.52565	2807.98	0.334127	-1.82394	0.068161	0.314843	1.35016	2807.98	0.333916	1.29714	0.194585	0.56123	-1.08414	2807.98	0.334042	-0.348897	0.727167	0.909252	-2.05988	2807.98	0.334039	-3.12108	0.00180187	0.0110687	-1.46376	2807.98	0.333953	-1.64598	0.0997679	0.4135	1.40725	2807.98	0.334165	1.47497	0.140221	0.442016	10.8721	11.4815	11.9146	11.3651	11.6793
23889156	chr7	1086940	1088011	-	hypothetical protein	protein_coding	XP_012050593.1	CNAG_05871	-1.52506	217.173	0.661744	-0.920096	0.357523	0.730427	1.05757	217.173	0.661056	0.122151	0.90278	0.972031	-2.598	217.173	0.664213	-2.07373	0.0381041	0.216575	-1.61285	217.173	0.661686	-1.04221	0.297314	0.485224	-2.74756	217.173	0.664156	-2.19549	0.0281282	0.237782	-1.70354	217.173	0.664841	-1.15597	0.247695	0.585339	7.52194	8.1313	8.21234	6.75375	8.54678
23883910	chr1	118380	123586	+	hypothetical protein	protein_coding	XP_012046163.1	CNAG_00039	-1.52471	170.995	0.205383	-2.96292	0.00304734	0.049732	1.94641	170.995	0.19463	4.9366	7.94961e-07	6.84648e-05	1.59868	170.995	0.196102	3.45169	0.000557084	0.0124558	-2.9677	170.995	0.199124	-7.88123	3.24186e-15	1.00272e-12	-1.2175	170.995	0.189538	-1.498	0.134134	0.460391	2.43753	170.995	0.200563	6.40903	1.46449e-10	4.0865e-08	6.42813	7.03829	8.00024	7.71686	7.11207
23887350	chr2	1117340	1121476	+	hypothetical protein	protein_coding	XP_012047533.1	CNAG_03894	-1.5241	41.6192	0.483894	-1.25639	0.208974	0.579231	1.55633	41.6192	0.469122	1.3603	0.173735	0.539136	1.74995	41.6192	0.46736	1.7274	0.0840964	0.34082	-2.372	41.6192	0.476447	-2.61542	0.00891185	0.0374477	1.12441	41.6192	0.459644	0.368045	0.712839	0.901106	2.66711	41.6192	0.474712	2.98134	0.00286992	0.0411946	4.45465	5.06734	5.70641	5.87786	4.8467
23886393	chr3	636650	637820	+	hypothetical protein	protein_coding	XP_012048171.1	CNAG_02842	-1.52365	420.352	0.30958	-1.96244	0.0497114	0.266894	1.43403	420.352	0.307916	1.68902	0.0912152	0.399871	-1.11246	420.352	0.309036	-0.497515	0.618826	0.856534	-2.18496	420.352	0.308811	-3.65145	0.000260759	0.00234518	-1.5953	420.352	0.308266	-2.18586	0.0288257	0.241112	1.36963	420.352	0.309928	1.46415	0.143153	0.448622	8.11269	8.71961	9.23941	8.56462	8.77117
23889652	chr13	505495	507839	+	mitochondrial splicing suppressor	protein_coding	XP_012053337.1	CNAG_06446	-1.52179	195.276	0.401817	-1.50758	0.131663	0.460482	1.52136	195.276	0.398925	1.51749	0.129142	0.477987	-1.3445	195.276	0.401972	-1.06242	0.288043	0.62268	-2.3152	195.276	0.40038	-3.02496	0.00248663	0.0140255	-2.04547	195.276	0.400536	-2.57762	0.00994825	0.148408	1.13187	195.276	0.403416	0.442979	0.657781	0.877712	7.03188	7.63711	8.2439	7.20969	7.58047
23890808	chr11	132479	133657	-	hypothetical protein	protein_coding	XP_012052941.1	CNAG_08003	-1.52036	89.8082	0.283779	-2.12988	0.0331814	0.212572	1.63079	89.8082	0.273004	2.58446	0.0097533	0.102128	1.09868	89.8082	0.277587	0.489127	0.624752	0.85989	-2.47938	89.8082	0.278102	-4.71043	2.4719e-06	4.95355e-05	-1.48431	89.8082	0.271781	-2.09651	0.0360372	0.266591	1.6704	89.8082	0.282603	2.61919	0.00881379	0.091079	5.75185	6.3554	7.05951	6.49311	6.31438
23891082	chr1	1889304	1891814	+	hypothetical RNA	ncRNA	.	CNAG_12095	-1.51911	13.8708	0.621922	-0.969945	0.332074	0.710803	2.05226	13.8708	0.578433	1.79314	0.0729501	0.354974	1.29057	13.8708	0.593803	0.619749	0.535423	0.810566	-3.11762	13.8708	0.595958	-2.75262	0.00591209	0.0272577	-1.5902	13.8708	0.566551	-1.18119	0.237527	0.589172	1.96052	13.8708	0.610886	1.58988	0.111861	0.397711	2.8685	3.47592	4.50892	3.83652	3.57537
23884067	chr1	634697	637755	+	protein AIR1/2	protein_coding	XP_012046220.1	CNAG_00241	-1.51456	478.053	0.293549	-2.04021	0.0413298	0.242587	1.81771	478.053	0.291299	2.95958	0.0030806	0.0491768	1.23841	478.053	0.292059	1.05624	0.290856	0.625317	-2.75303	478.053	0.292258	-4.99908	5.76051e-07	1.52501e-05	-1.46778	478.053	0.290762	-1.90409	0.056899	0.323025	1.87564	478.053	0.293016	3.09671	0.00195681	0.031166	8.06523	8.66343	9.52546	8.97136	8.60688
23890757	chr1	1254304	1255104	+	hypothetical protein	protein_coding	XP_012047083.1	CNAG_07952	-1.51375	37.2619	0.459809	-1.30083	0.193318	0.558004	3.23923	37.2619	0.42219	4.01632	5.91137e-05	0.00274918	2.1177	37.2619	0.428489	2.52632	0.0115263	0.104152	-4.90339	37.2619	0.434571	-5.27827	1.30412e-07	4.6265e-06	-1.52959	37.2619	0.401286	-1.52796	0.126522	0.452162	3.20568	37.2619	0.440693	3.81361	0.000136949	0.00432289	3.81024	4.41284	6.10628	5.48626	4.79688
23890395	chr3	1203314	1204785	-	hypothetical protein	protein_coding	XP_012048408.1	CNAG_07558	-1.51165	223.898	0.282392	-2.11099	0.0347731	0.217746	1.7321	223.898	0.277798	2.85288	0.00433253	0.0613057	1.10348	223.898	0.279875	0.507589	0.611742	0.852411	-2.61834	223.898	0.279827	-4.96254	6.95777e-07	1.75523e-05	-1.56967	223.898	0.277286	-2.34582	0.0189853	0.198861	1.66808	223.898	0.281888	2.61873	0.00882588	0.091079	7.04194	7.63766	8.43036	7.77937	7.86041
23885109	chr5	429557	431206	+	hypothetical protein	protein_coding	XP_012049510.1	CNAG_01387	-1.51127	243.558	0.436772	-1.36401	0.172565	0.528911	-1.20164	243.558	0.436554	-0.607025	0.543834	0.830486	-2.09073	243.558	0.438737	-2.42515	0.015302	0.124558	-1.25768	243.558	0.43734	-0.7563	0.449469	0.628939	-1.7399	243.558	0.439304	-1.8188	0.0689419	0.351232	-1.38343	243.558	0.43952	-1.06536	0.286715	0.624622	7.76014	8.3567	8.09174	7.29305	8.63872
23884647	chr5	1757898	1761310	+	hypothetical protein	protein_coding	XP_012049142.1	CNAG_00873	-1.50739	391.664	0.220346	-2.68693	0.00721129	0.0832953	-1.40491	391.664	0.220703	-2.22235	0.0262599	0.198042	-2.105	391.664	0.222709	-4.82163	1.42388e-06	0.000107462	-1.07294	391.664	0.221619	-0.458329	0.646716	0.789284	-1.49832	391.664	0.223968	-2.60457	0.00919885	0.144672	-1.39645	391.664	0.223616	-2.15444	0.0312057	0.1981	8.50996	9.10307	8.61247	8.02679	9.05294
23886074	chr6	287030	289493	+	H/ACA ribonucleoprotein complex non-core subunit NAF1	protein_coding	XP_012050159.1	CNAG_02454	-1.50688	309.531	0.457867	-1.29201	0.196355	0.562966	1.47323	309.531	0.456317	1.22498	0.220582	0.588443	-1.13097	309.531	0.457448	-0.388147	0.697907	0.897254	-2.21998	309.531	0.457108	-2.51702	0.0118354	0.047169	-1.66617	309.531	0.456688	-1.61278	0.106792	0.422636	1.33238	309.531	0.458237	0.903486	0.366268	0.691313	7.67554	8.26658	8.82524	8.08819	8.19173
23885107	chr5	432138	435538	+	hypothetical protein	protein_coding	XP_012048949.1	CNAG_01385	-1.50649	184.039	0.45291	-1.30532	0.191784	0.555834	2.01147	184.039	0.448849	2.2463	0.0246849	0.189098	1.07718	184.039	0.451033	0.237797	0.812039	0.937722	-3.03026	184.039	0.450444	-3.55081	0.00038405	0.00320297	-1.86735	184.039	0.448557	-2.00865	0.0445744	0.290774	1.62276	184.039	0.452621	1.54312	0.122802	0.412654	6.6833	7.27438	8.28387	7.38286	7.29707
23890490	chr7	584411	586098	+	hypothetical protein	protein_coding	XP_012050329.1	CNAG_07666	-1.50641	9.79085	0.575543	-1.02706	0.304393	0.68467	2.34427	9.79085	0.49409	2.48769	0.0128577	0.124924	1.5338	9.79085	0.515873	1.19625	0.231598	0.557579	-3.53144	9.79085	0.524702	-3.46912	0.000522156	0.00407752	-1.5284	9.79085	0.458461	-1.33495	0.181891	0.526067	2.31054	9.79085	0.545263	2.21587	0.0267006	0.18119	2.22219	2.81724	4.05305	3.43962	2.99206
23888205	chr10	298389	299885	+	histone H3	protein_coding	XP_012052233.1	CNAG_04828	-1.50566	350.098	0.252092	-2.34198	0.019182	0.15656	1.50791	350.098	0.249476	2.37519	0.0175398	0.151809	-1.06352	350.098	0.251124	-0.35381	0.723481	0.908467	-2.2704	350.098	0.250777	-4.71713	2.39192e-06	4.83413e-05	-1.6037	350.098	0.249804	-2.72775	0.00637671	0.12121	1.41573	350.098	0.252417	1.98697	0.0469262	0.24951	7.82092	8.4107	9.00448	8.3236	8.22118
23884696	chr5	1604273	1608087	+	hypothetical protein	protein_coding	XP_012049201.1	CNAG_00929	-1.50228	104.647	0.441576	-1.32967	0.183627	0.543658	1.55723	104.647	0.436583	1.4636	0.143303	0.500773	-1.30746	104.647	0.441685	-0.875673	0.381208	0.706272	-2.33939	104.647	0.438973	-2.79319	0.00521914	0.0247527	-2.03603	104.647	0.439084	-2.33613	0.0194845	0.201667	1.149	104.647	0.444048	0.451254	0.651806	0.875433	6.12484	6.71344	7.3535	6.32773	6.96987
23884123	chr1	782094	783247	-	hypothetical protein	protein_coding	XP_012046250.1	CNAG_00304	-1.49404	91.2643	0.275846	-2.0998	0.0357461	0.220806	1.35523	91.2643	0.268231	1.63495	0.10206	0.427098	-1.10957	91.2643	0.273366	-0.548701	0.583211	0.836897	-2.02478	91.2643	0.272485	-3.73512	0.000187624	0.00180616	-1.50372	91.2643	0.269974	-2.17998	0.0292589	0.242165	1.34651	91.2643	0.277542	1.54653	0.121977	0.412002	5.96212	6.5393	6.97698	6.38772	6.43759
23888978	chr7	605381	606408	+	hypothetical protein	protein_coding	XP_012050452.1	CNAG_05683	-1.49386	1024.31	0.625771	-0.925325	0.354797	0.727248	-3.27599	1024.31	0.626405	-2.73295	0.00627701	0.0753674	-3.57767	1024.31	0.62649	-2.93543	0.00333083	0.0450278	2.19298	1024.31	0.6265	1.80829	0.0705617	0.179736	-1.09209	1024.31	0.627218	-0.202619	0.839433	0.946975	-2.39492	1024.31	0.626585	-2.01087	0.0443396	0.241651	10.2487	10.8278	9.11624	8.98891	10.6071
23886124	chr6	135604	137265	+	hypothetical protein	protein_coding	XP_012050193.1	CNAG_02508	-1.49324	49.8751	0.496956	-1.16398	0.244431	0.618621	-3.0256	49.8751	0.512243	-3.1181	0.00182023	0.0333279	-2.27371	49.8751	0.505537	-2.34413	0.0190714	0.142351	2.0262	49.8751	0.514788	1.97902	0.0478139	0.135896	1.33069	49.8751	0.523077	0.787985	0.430705	0.746856	-1.52267	49.8751	0.508116	-1.19382	0.232549	0.568018	5.77778	6.35379	4.75443	5.16424	5.69449
23884309	chr1	1300145	1301901	-	eukaryotic translation initiation factor 3 subunit M	protein_coding	XP_012046765.1	CNAG_00509	-1.4926	1285.04	0.290302	-1.99043	0.0465441	0.257488	1.61027	1285.04	0.289608	2.37321	0.017634	0.152058	1.12609	1285.04	0.289884	0.591016	0.55451	0.819894	-2.40348	1285.04	0.289924	-4.36364	1.27913e-05	0.000193612	-1.42996	1285.04	0.289506	-1.78227	0.074706	0.360906	1.6808	1285.04	0.290199	2.5815	0.00983726	0.09734	9.61047	10.1881	10.8754	10.3591	10.1742
23891414	chr5	322547	323604	+	hypothetical RNA	ncRNA	.	CNAG_12432	-1.49128	7.66017	0.62733	-0.919057	0.358066	NA	1.52138	7.66017	0.583898	1.03679	0.299834	0.662122	-2.10241	7.66017	0.679838	-1.57692	0.114815	0.40205	-2.2688	7.66017	0.605123	-1.95321	0.0507949	0.141708	-3.19857	7.66017	0.659402	-2.54386	0.0109635	0.154072	-1.40981	7.66017	0.698152	-0.709725	0.477875	0.768259	2.50259	3.0621	3.67418	1.94719	2.66999
23888489	chr4	552743	555786	-	hypothetical protein	protein_coding	XP_012048521.1	CNAG_05147	-1.4911	26.1265	0.484684	-1.18918	0.23437	0.60867	1.37776	26.1265	0.466539	0.990972	0.321699	0.679477	1.55869	26.1265	0.463434	1.38172	0.167057	0.482117	-2.05438	26.1265	0.476434	-2.18016	0.0292455	0.0934229	1.13132	26.1265	0.454799	0.391402	0.6955	0.896083	2.32416	26.1265	0.473393	2.57019	0.0101642	0.0994668	3.92727	4.50093	4.96286	5.14827	4.02959
23883972	chr1	291733	296779	-	two-component system sensor molecule	protein_coding	XP_012046533.1	CNAG_00106	-1.4865	882.205	0.252439	-2.26557	0.0234776	0.17469	2.18576	882.205	0.250736	4.49928	6.81835e-06	0.000475648	1.32691	882.205	0.251346	1.62353	0.104477	0.38263	-3.24913	882.205	0.25135	-6.76368	1.34535e-11	1.69421e-09	-1.64726	882.205	0.250252	-2.87737	0.00401009	0.0985014	1.97245	882.205	0.251958	3.88947	0.000100462	0.00349431	8.83915	9.41058	10.5386	9.81839	9.60255
23884325	chr1	1343967	1345444	-	hypothetical protein	protein_coding	XP_012046779.1	CNAG_00526	-1.48639	25.5068	0.501194	-1.1409	0.253913	0.629763	3.70369	25.5068	0.43649	4.32762	1.50728e-05	0.000898699	3.25988	25.5068	0.438809	3.88511	0.000102284	0.00336574	-5.50512	25.5068	0.456267	-5.39328	6.91845e-08	2.70428e-06	-1.13614	25.5068	0.3867	-0.476189	0.63394	0.866281	4.84545	25.5068	0.458486	4.96554	6.85102e-07	5.49341e-05	2.9923	3.56353	5.45464	5.26275	4.13896
23883877	chr1	20462	22871	-	TPR repeat-containing protein	protein_coding	XP_012046146.1	CNAG_00005	-1.48082	294.762	0.289616	-1.95567	0.0505035	0.268625	2.09714	294.762	0.284962	3.74936	0.000177286	0.00640801	1.79932	294.762	0.285401	2.96934	0.00298436	0.0416378	-3.10548	294.762	0.286667	-5.70284	1.17825e-08	5.82088e-07	-1.16552	294.762	0.282408	-0.782449	0.433951	0.749645	2.66447	294.762	0.287104	4.92452	8.45693e-07	6.70404e-05	7.1578	7.72508	8.79381	8.57311	7.97009
23884097	chr1	712370	713626	-	hypothetical protein	protein_coding	XP_012046237.1	CNAG_00273	-1.47942	27.154	0.370234	-1.52615	0.126974	0.449013	1.607	27.154	0.340732	2.00852	0.0445876	0.273565	1.66805	27.154	0.339278	2.17568	0.0295793	0.185063	-2.37742	27.154	0.354165	-3.52773	0.000419135	0.00342334	1.03799	27.154	0.321666	0.167224	0.867194	0.956147	2.46774	27.154	0.352766	3.69421	0.000220575	0.00628054	3.89939	4.44988	5.13662	5.19615	4.46819
23886141	chr6	78692	82078	-	multidrug transporter	protein_coding	XP_012049682.1;XP_012050208.1	CNAG_02527	-1.47738	240.688	0.587444	-0.958455	0.337833	0.715901	1.15031	240.688	0.586623	0.344382	0.730559	0.913748	-2.09754	240.688	0.589165	-1.81393	0.0696893	0.304225	-1.69944	240.688	0.58722	-1.30285	0.192626	0.361169	-2.41282	240.688	0.588942	-2.15764	0.030956	0.249076	-1.41978	240.688	0.58976	-0.857404	0.391222	0.70921	7.62321	8.18674	8.38924	7.11826	8.46677
23890388	chr3	1176108	1178530	-	hypothetical protein	protein_coding	XP_012048402.1;XP_012048403.1	CNAG_07551	-1.47182	327.253	0.900531	-0.619191	0.53579	0.846804	-1.21511	327.253	0.900498	-0.312141	0.754933	0.922165	-3.93108	327.253	0.902753	-2.18767	0.0286935	0.18227	-1.21127	327.253	0.900733	-0.306992	0.758849	0.863579	-3.23518	327.253	0.902955	-1.87589	0.0606703	0.331384	-2.6709	327.253	0.902988	-1.5696	0.116509	0.405168	8.33345	8.89124	8.61035	6.91656	9.19217
23887351	chr2	1122687	1125340	+	hypothetical protein	protein_coding	XP_012047265.1	CNAG_03896	-1.47157	74.697	0.359878	-1.54874	0.121443	0.436838	1.37545	74.697	0.352091	1.30622	0.191479	0.55939	1.31145	74.697	0.352504	1.10966	0.267146	0.599038	-2.02408	74.697	0.356223	-2.85571	0.00429413	0.0213775	-1.04881	74.697	0.348771	-0.197114	0.843738	0.94927	1.92989	74.697	0.35663	2.65967	0.00782174	0.0847274	5.5427	6.09579	6.55485	6.48805	5.83982
23891937	chr11	105330	106602	-	hypothetical RNA	ncRNA	.	CNAG_12960	-1.47157	16.7408	0.487418	-1.14348	0.25284	0.628892	1.92763	16.7408	0.448628	2.1105	0.0348152	0.238108	-1.00617	16.7408	0.474025	-0.018725	0.98506	0.996756	-2.83663	16.7408	0.463654	-3.24419	0.00117785	0.00780916	-1.93953	16.7408	0.449554	-2.1259	0.0335118	0.256788	1.46254	16.7408	0.488271	1.1233	0.261309	0.599439	3.29268	3.86938	4.81466	3.84866	4.12497
23888112	chr10	562569	565668	-	ATP-dependent RNA helicase DBP7	protein_coding	XP_012052167.1	CNAG_04729	-1.46959	323.511	0.40216	-1.38109	0.167252	0.51876	1.52352	323.511	0.400433	1.51689	0.129295	0.477987	-1.02937	323.511	0.401486	-0.104021	0.917153	0.977971	-2.23896	323.511	0.401236	-2.89812	0.00375407	0.019239	-1.56827	323.511	0.400561	-1.62067	0.105089	0.42084	1.42766	323.511	0.402287	1.27684	0.20166	0.529086	7.72099	8.27576	8.88309	8.23357	8.07813
23889902	chr2	208226	208910	-	hypothetical protein	protein_coding	XP_012047695.1	CNAG_06729	-1.46502	62.8755	0.33987	-1.62097	0.105023	0.401409	1.78375	62.8755	0.326533	2.5569	0.0105609	0.107709	1.04838	62.8755	0.334019	0.204045	0.838318	0.949352	-2.61323	62.8755	0.33188	-4.17571	2.97059e-05	0.00038847	-1.70144	62.8755	0.325886	-2.35284	0.0186305	0.198395	1.53589	62.8755	0.339248	1.82485	0.0680244	0.308542	5.2549	5.80068	6.63444	5.86361	5.88542
23890976	chr13	385568	385675	-	tRNA-Lys	tRNA	.	CNAG_10141	-1.46458	18.3346	0.495712	-1.1105	0.266782	0.646828	1.44079	18.3346	0.471292	1.1179	0.263609	0.630705	1.22393	18.3346	0.476391	0.611932	0.540583	0.813034	-2.11015	18.3346	0.483426	-2.22857	0.0258426	0.0851919	-1.17718	18.3346	0.463593	-0.507641	0.611705	0.852459	1.79255	18.3346	0.488399	1.72402	0.0847041	0.345755	3.5317	4.07814	4.60025	4.36646	4.14282
23891891	chr10	494914	497273	+	hypothetical RNA	ncRNA	.	CNAG_12914	-1.46431	29.5642	0.508533	-1.08198	0.27926	0.656553	2.36141	29.5642	0.481464	2.57475	0.0100312	0.104134	1.28637	29.5642	0.492987	0.736951	0.461152	0.763892	-3.45785	29.5642	0.490553	-3.64869	0.000263582	0.00236459	-1.83572	29.5642	0.474418	-1.8472	0.0647186	0.342287	1.88365	29.5642	0.501867	1.82027	0.0687186	0.310279	3.91153	4.47395	5.7111	4.83796	4.94647
23884054	chr1	528137	529544	+	hypothetical protein	protein_coding	XP_012046598.1	CNAG_00194	-1.46236	403.641	0.21535	-2.54608	0.010894	0.110035	1.65725	403.641	0.212264	3.43342	0.000596028	0.0157496	1.25983	403.641	0.213145	1.56339	0.117961	0.408587	-2.42349	403.641	0.213568	-5.97978	2.23445e-09	1.34711e-07	-1.31545	403.641	0.211344	-1.87165	0.0612555	0.332544	1.84232	403.641	0.214444	4.11077	3.9435e-05	0.00169655	7.90812	8.45503	9.18331	8.78812	8.46814
23888751	chr14	307520	309192	+	hypothetical protein	protein_coding	XP_012053769.1	CNAG_05436	-1.46155	77.7501	0.42519	-1.28767	0.197861	0.564785	1.95592	77.7501	0.415246	2.33078	0.0197648	0.16467	1.2766	77.7501	0.418851	0.841132	0.400274	0.721303	-2.85869	77.7501	0.418926	-3.61723	0.000297772	0.00261202	-1.53213	77.7501	0.412491	-1.49225	0.135633	0.462679	1.86582	77.7501	0.422499	2.12974	0.0331934	0.205463	5.43679	5.98574	6.95111	6.33235	6.36585
23885037	chr5	627985	629598	+	endoplasmic reticulum protein	protein_coding	XP_012048982.1	CNAG_01307	-1.45804	90.8218	0.52045	-1.04531	0.295881	0.675086	-1.51516	90.8218	0.521868	-1.1487	0.250679	0.618011	-2.59219	90.8218	0.527299	-2.60606	0.00915904	0.0911462	1.03918	90.8218	0.523253	0.105954	0.915619	0.952749	-1.71084	90.8218	0.530066	-1.46152	0.143873	0.477613	-1.77786	90.8218	0.52867	-1.57025	0.116358	0.404843	6.50936	7.05451	6.45673	5.68438	7.09552
23887232	chr2	745668	747135	+	integral membrane protein	protein_coding	XP_012047439.1	CNAG_03764	-1.45683	13.3959	0.544175	-0.997532	0.318506	0.697418	1.47504	13.3959	0.514085	1.09079	0.275366	0.64203	1.06433	13.3959	0.527647	0.170467	0.864643	0.957475	-2.14889	13.3959	0.528454	-2.08834	0.0367674	0.111114	-1.38589	13.3959	0.511418	-0.920599	0.35726	0.688143	1.55055	13.3959	0.541656	1.16823	0.242714	0.581248	3.11636	3.66407	4.22459	3.75914	3.32433
23885362	chr11	560670	562761	-	hypothetical protein	protein_coding	XP_012052411.1	CNAG_01668	-1.45321	19.427	0.745176	-0.723648	0.469282	0.812465	7.29882	19.427	0.622825	4.60429	4.13885e-06	0.000300756	7.42009	19.427	0.622379	4.64579	3.38785e-06	0.00021883	-10.6067	19.427	0.653965	-5.20962	1.89229e-07	6.14692e-06	1.01662	19.427	0.509646	0.0466474	0.962794	0.986263	10.783	19.427	0.65354	5.24938	1.52609e-07	1.5429e-05	1.7187	2.24632	5.11374	5.13122	3.4563
23886543	chr3	234102	234969	+	hypothetical protein	protein_coding	XP_012048270.1	CNAG_03002	-1.45075	206.973	1.23736	-0.433828	0.664413	0.905573	1.93247	206.973	1.23636	0.768746	0.442044	0.772083	-2.95753	206.973	1.23972	-1.2619	0.206986	0.529302	-2.80353	206.973	1.23672	-1.20257	0.229143	0.406819	-5.71534	206.973	1.23908	-2.0296	0.0423974	0.285763	-2.03862	206.973	1.24008	-0.828649	0.407303	0.722437	7.17076	7.70781	8.65832	6.14393	8.10464
23888315	chr4	61697	63512	-	3-deoxy-7-phosphoheptulonate synthase	protein_coding	XP_012048617.1	CNAG_04951	-1.44994	1071.78	0.242051	-2.21438	0.0268026	0.189727	-1.75498	1071.78	0.24254	-3.34565	0.000820894	0.0194242	-2.2056	1071.78	0.242943	-4.69728	2.63647e-06	0.000176846	1.21038	1071.78	0.242784	1.13459	0.256547	0.439783	-1.25677	1071.78	0.243674	-1.35312	0.176018	0.517785	-1.52117	1071.78	0.243187	-2.48853	0.0128271	0.114574	10.0902	10.626	9.81433	9.4846	10.3216
23890452	chr6	221803	223814	+	NAD-binding Rossmann fold oxidoreductase family protein	protein_coding	XP_012050238.1	CNAG_07626	-1.44761	48.7776	0.606885	-0.879359	0.379207	0.74872	2.69129	48.7776	0.593065	2.40833	0.0160255	0.143694	-1.21554	48.7776	0.606399	-0.464382	0.642374	0.869967	-3.89593	48.7776	0.597233	-3.2851	0.00101947	0.00687439	-3.27138	48.7776	0.596739	-2.86541	0.00416475	0.100184	1.19091	48.7776	0.610476	0.412905	0.679676	0.884758	4.69312	5.22848	6.65824	4.94248	5.55239
23886490	chr3	383821	385701	-	hypothetical protein	protein_coding	XP_012048238.1	CNAG_02942	-1.44673	163.879	0.534621	-0.996577	0.31897	0.697546	-1.26914	163.879	0.534729	-0.643032	0.520203	0.81825	-2.38849	163.879	0.537985	-2.33482	0.0195526	0.144886	-1.13993	163.879	0.535495	-0.352838	0.72421	0.839626	-1.88198	163.879	0.538854	-1.69295	0.0904651	0.395235	-1.65097	163.879	0.538747	-1.34258	0.179409	0.502835	7.28798	7.82121	7.47859	6.56562	7.88953
23884611	chr1	2212794	2214596	+	phosphatidylserine decarboxylase	protein_coding	XP_012046994.1;XP_012046995.1	CNAG_00834	-1.44295	787.503	1.16248	-0.45508	0.649052	0.896752	-1.42413	787.503	1.16253	-0.43877	0.660828	0.886147	-5.20609	787.503	1.16348	-2.04576	0.0407796	0.223999	-1.01321	787.503	1.16259	-0.0162889	0.987004	0.992813	-3.65563	787.503	1.16359	-1.60719	0.108012	0.424667	-3.60795	787.503	1.16354	-1.59098	0.111613	0.397711	9.72061	10.2497	9.73968	7.86955	10.5312
23891985	chr11	1009834	1010261	-	hypothetical RNA	ncRNA	.	CNAG_13008	-1.4412	454.346	0.197176	-2.67412	0.00749256	0.0852482	2.18834	454.346	0.193076	5.85174	4.86449e-09	8.70121e-07	1.34851	454.346	0.19456	2.21711	0.0266157	0.174339	-3.15383	454.346	0.194428	-8.52299	1.55483e-17	6.5065e-15	-1.62279	454.346	0.191774	-3.64216	0.000270362	0.0214284	1.94347	454.346	0.195901	4.89345	9.90822e-07	7.67997e-05	7.91307	8.44039	9.5705	8.87231	8.63444
23887407	chr2	1269524	1270668	+	ribosomal RNA-processing protein 17	protein_coding	XP_012047571.1	CNAG_03954	-1.43938	84.6005	0.389614	-1.34863	0.177456	0.534796	1.42057	84.6005	0.383866	1.3194	0.187037	0.554276	-1.13131	84.6005	0.388444	-0.458214	0.646798	0.873416	-2.04474	84.6005	0.386635	-2.66897	0.00760849	0.0332474	-1.6071	84.6005	0.385457	-1.77572	0.0757794	0.363284	1.27231	84.6005	0.391181	0.888219	0.374423	0.69788	5.87992	6.40425	6.90829	6.22301	6.38435
23888027	chr10	816843	819633	+	endopeptidase	protein_coding	XP_012052022.1	CNAG_04635	-1.43701	382.132	0.307881	-1.69894	0.0893306	0.364247	1.42711	382.132	0.305899	1.67735	0.0934735	0.406022	1.79947	382.132	0.305328	2.77594	0.00550421	0.0662024	-2.05078	382.132	0.306842	-3.37688	0.000733118	0.00533818	1.26092	382.132	0.304282	1.09922	0.271671	0.619355	2.58586	382.132	0.306273	4.47523	7.63289e-06	0.000428752	7.7552	8.27798	8.79115	9.12693	8.18213
23888695	chr14	135624	137620	+	3-dehydroshikimate dehydratase	protein_coding	XP_012053723.1	CNAG_05376	-1.43627	36.5619	0.424398	-1.23076	0.218413	0.590321	1.28488	36.5619	0.415243	0.870909	0.383804	0.731429	-1.94686	36.5619	0.438378	-2.19252	0.0283418	0.181313	-1.84545	36.5619	0.420362	-2.10288	0.0354765	0.108225	-2.5015	36.5619	0.434472	-3.0446	0.00232991	0.0745573	-1.3555	36.5619	0.44323	-0.990054	0.322148	0.657489	4.86084	5.38597	5.75183	4.42552	5.46952
23884622	chr1	2239713	2241448	-	hypothetical protein	protein_coding	XP_012046999.1	CNAG_00846	-1.43615	78.0238	0.534676	-0.976671	0.328732	0.708266	1.51843	78.0238	0.529682	1.13763	0.255276	0.623314	-1.16321	78.0238	0.534041	-0.408413	0.682971	0.89196	-2.18069	78.0238	0.531881	-2.11473	0.0344531	0.105829	-1.76625	78.0238	0.531242	-1.54485	0.122382	0.447218	1.23464	78.0238	0.536222	0.567105	0.570643	0.826408	5.73939	6.26043	6.86135	6.03869	6.41878
23885551	chr11	1166360	1167341	+	molecular chaperone GrpE	protein_coding	XP_012052824.1	CNAG_01881	-1.43608	1059.25	0.228601	-2.28405	0.0223684	0.170175	1.65511	1059.25	0.227566	3.19434	0.00140149	0.0285488	1.12991	1059.25	0.228021	0.772769	0.439659	0.750811	-2.37687	1059.25	0.227981	-5.47879	4.28246e-08	1.79208e-06	-1.46481	1059.25	0.2274	-2.42179	0.0154442	0.181378	1.62264	1059.25	0.228436	3.05707	0.00223511	0.0342685	9.36299	9.88509	10.6118	10.0608	10.0656
23890678	chr10	1012040	1015076	-	ferro-O2-oxidoreductase	protein_coding	XP_012052323.1	CNAG_07865	-1.43455	484.607	0.278308	-1.8706	0.0614008	0.29672	1.79296	484.607	0.275989	3.05208	0.00227264	0.0394376	1.71003	484.607	0.276065	2.80378	0.0050507	0.0620311	-2.57209	484.607	0.276853	-4.92299	8.52317e-07	2.09677e-05	-1.04849	484.607	0.274598	-0.248785	0.803527	0.933656	2.45314	484.607	0.276928	4.67497	2.94003e-06	0.000184772	8.0223	8.54194	9.38435	9.31611	8.33399
23891712	chr8	268575	270760	-	hypothetical RNA	ncRNA	.	CNAG_12734	-1.43319	14.1501	0.525498	-0.988073	0.323117	0.702312	-2.28413	14.1501	0.564052	-2.11265	0.034631	0.237314	-1.01745	14.1501	0.517311	-0.048251	0.961516	0.988055	1.59374	14.1501	0.572588	1.17434	0.240259	0.421608	2.24495	14.1501	0.565083	2.06462	0.0389589	0.2748	1.40861	14.1501	0.526605	0.938597	0.347938	0.678159	3.66838	4.18422	2.99821	4.14706	3.84077
23889075	chr7	859695	864161	-	hypothetical protein	protein_coding	XP_012050528.1	CNAG_05785	-1.43256	20.1638	0.849022	-0.610821	0.541318	0.849167	5.31458	20.1638	0.806647	2.98762	0.00281158	0.0463678	-1.73091	20.1638	0.868391	-0.911493	0.362036	0.692884	-7.61348	20.1638	0.816894	-3.58499	0.000337091	0.00287714	-9.19906	20.1638	0.837006	-3.82493	0.000130812	0.0133735	-1.20826	20.1638	0.877917	-0.310885	0.755888	0.919295	2.89006	3.41063	5.81952	2.61676	3.92829
23887348	chr2	1111651	1112645	+	chaperonin GroES	protein_coding	XP_012047532.1	CNAG_03892	-1.43101	392.481	0.312893	-1.65242	0.0984489	0.386671	1.71827	392.481	0.310668	2.51379	0.0119442	0.117854	1.32294	392.481	0.311251	1.29718	0.194569	0.515055	-2.45885	392.481	0.311521	-4.1666	3.09174e-05	0.000400632	-1.29882	392.481	0.309872	-1.21729	0.223494	0.571603	1.89314	392.481	0.312103	2.95025	0.00317522	0.044819	7.85433	8.37202	9.1525	8.77518	8.78181
23886906	chr8	848209	850086	+	solute carrier family 39 (zinc transporter), member 1/2/3	protein_coding	XP_012051230.1	CNAG_03398	-1.43031	11.6369	0.660852	-0.781306	0.434623	0.787673	2.96436	11.6369	0.58947	2.65954	0.00782464	0.0876158	1.92198	11.6369	0.604466	1.55938	0.118906	0.410639	-4.23996	11.6369	0.609926	-3.41689	0.000633409	0.00477845	-1.54235	11.6369	0.548327	-1.14007	0.254257	0.603094	2.74902	11.6369	0.62443	2.3364	0.0194704	0.150083	2.30156	2.83258	4.38939	3.75882	3.2899
23890751	chr13	746134	747691	+	hypothetical protein	protein_coding	XP_012053562.1	CNAG_07946	-1.4294	18.1784	0.354483	-1.45397	0.145955	0.484388	-6.37585	18.1784	0.480899	-5.55754	2.73601e-08	3.89519e-06	-4.51339	18.1784	0.437925	-4.9648	6.87709e-07	5.71126e-05	4.46052	18.1784	0.486028	4.43845	9.06111e-06	0.00014551	1.41265	18.1784	0.549858	0.906428	0.36471	0.695901	-3.15755	18.1784	0.443551	-3.73982	0.000184149	0.00539757	4.6122	5.13354	2.44546	2.94594	4.54106
23884055	chr1	529461	530493	-	exosome complex protein LRP1	protein_coding	XP_012046209.1	CNAG_00195	-1.42867	226.928	0.23894	-2.15397	0.0312427	0.208014	2.46838	226.928	0.230883	5.64599	1.64233e-08	2.43764e-06	1.7077	226.928	0.232638	3.31868	0.000904437	0.0176929	-3.52648	226.928	0.233308	-7.79326	6.53006e-15	1.79707e-12	-1.44544	226.928	0.22685	-2.34301	0.0191287	0.199465	2.43973	226.928	0.235045	5.47435	4.39108e-08	5.67263e-06	6.75826	7.27227	8.57503	8.0417	7.4611
23891041	chr1	1002059	1004041	+	hypothetical RNA	ncRNA	.	CNAG_12054	-1.4267	34.2739	0.496406	-1.03278	0.301708	0.681739	5.303	34.2739	0.436097	5.51898	3.40979e-08	4.57116e-06	3.42625	34.2739	0.442341	4.01643	5.90877e-05	0.00222285	-7.56577	34.2739	0.450866	-6.47528	9.46333e-11	8.52179e-09	-1.54776	34.2739	0.390547	-1.61358	0.106618	0.422636	4.88821	34.2739	0.456908	5.01043	5.43089e-07	4.49681e-05	3.21884	3.71444	6.12194	5.4923	4.29758
23884220	chr1	1083594	1084152	-	hypothetical protein	protein_coding	XP_012046701.1	CNAG_00412	-1.42655	10.6362	0.540174	-0.948816	0.342714	0.719216	1.18456	10.6362	0.51124	0.477951	0.632685	0.873118	1.95907	10.6362	0.483245	2.00761	0.0446848	0.236152	-1.68982	10.6362	0.530026	-1.42799	0.153294	0.307973	1.65384	10.6362	0.471873	1.53816	0.124009	0.449144	2.7947	10.6362	0.503077	2.94725	0.00320614	0.0449348	2.61366	3.13729	3.38855	4.10038	3.31349
23883952	chr1	235727	240205	+	glutamine-tRNA ligase	protein_coding	XP_012046515.1	CNAG_00084	-1.42453	822.837	0.287606	-1.77496	0.0759051	0.336165	1.74293	822.837	0.286312	2.79944	0.00511919	0.0676392	1.84921	822.837	0.286235	3.09853	0.00194483	0.0308344	-2.48286	822.837	0.286795	-4.5747	4.76893e-06	8.52417e-05	1.06098	822.837	0.28542	0.299192	0.764793	0.921291	2.63426	822.837	0.286718	4.87377	1.09488e-06	8.35419e-05	8.76994	9.27991	10.0815	10.167	9.20578
23887608	chr9	184647	185520	-	holo-[acyl-carrier protein] synthase	protein_coding	XP_012051635.1	CNAG_04169	-1.42377	40.4539	0.284938	-1.78887	0.0736363	0.331485	1.41837	40.4539	0.267231	1.88687	0.0591781	0.318539	1.20676	40.4539	0.271268	0.999511	0.317547	0.650742	-2.01943	40.4539	0.27562	-3.67878	0.00023435	0.00216468	-1.17535	40.4539	0.261463	-0.891499	0.372661	0.699239	1.71815	40.4539	0.279536	2.79339	0.00521593	0.0632806	4.72047	5.22254	5.72712	5.49647	5.12636
23890556	chr8	1038150	1041316	-	glucan endo-1,3-alpha-glucosidase agn1	protein_coding	XP_012050966.1	CNAG_07736	-1.42106	46.7148	0.48369	-1.04813	0.29458	0.673516	-4.37622	46.7148	0.511601	-4.16279	3.14383e-05	0.00162454	-2.89083	46.7148	0.498426	-3.07264	0.00212176	0.0328191	3.07955	46.7148	0.513617	3.15939	0.00158098	0.00991398	1.51383	46.7148	0.527518	1.13399	0.256797	0.604799	-2.03428	46.7148	0.500496	-2.047	0.040658	0.228427	5.85356	6.35674	4.2216	4.82915	5.1577
23884059	chr1	612716	613528	+	chaperone protein	protein_coding	XP_012046218.1	CNAG_00233	-1.41927	162.948	0.280392	-1.8016	0.0716088	0.324924	2.04054	162.948	0.273009	3.76893	0.000163946	0.00614257	1.39794	162.948	0.275267	1.75577	0.0791285	0.327986	-2.89609	162.948	0.275428	-5.56989	2.54898e-08	1.1263e-06	-1.45967	162.948	0.270209	-2.01935	0.0434509	0.287877	1.98406	162.948	0.277667	3.55987	0.000371042	0.00911404	6.48136	6.986	8.01421	7.46878	6.95363
23885967	chr6	579399	582037	-	hypothetical protein	protein_coding	XP_012050085.1	CNAG_02335	-1.4192	2138.1	0.635233	-0.7951	0.426556	0.784194	-1.4347	2138.1	0.635273	-0.81973	0.41237	0.750142	-3.29996	2138.1	0.635602	-2.70995	0.00672932	0.0765803	1.01093	2138.1	0.635315	0.0246792	0.980311	0.98893	-2.3001	2138.1	0.635685	-1.8904	0.0587046	0.327881	-2.32524	2138.1	0.635644	-1.91519	0.0554688	0.274442	11.1215	11.6266	11.106	9.90428	11.8102
23884288	chr1	1249277	1249959	+	succinate dehydrogenase assembly factor 2, mitochondrial	protein_coding	XP_012046751.1	CNAG_00486	-1.41845	348.219	0.263007	-1.91751	0.0551734	0.280502	1.70073	348.219	0.260126	2.94531	0.00322635	0.0504641	1.28856	348.219	0.260967	1.40155	0.16105	0.475212	-2.4124	348.219	0.261212	-4.86376	1.15179e-06	2.60951e-05	-1.31987	348.219	0.259157	-1.54498	0.122352	0.447218	1.82776	348.219	0.262049	3.32028	0.000899271	0.0178727	7.70867	8.21346	8.97911	8.57828	8.40171
23887362	chr2	1149537	1152980	-	LIM domain containing protein	protein_coding	XP_012047540.1	CNAG_03907	-1.4181	70.8781	0.342523	-1.47132	0.141205	0.475879	-2.32865	70.8781	0.354672	-3.43837	0.000585234	0.0155232	-1.18007	70.8781	0.342072	-0.698297	0.484991	0.779203	1.64209	70.8781	0.357146	2.00347	0.0451265	0.130024	1.97332	70.8781	0.356713	2.74906	0.00597663	0.119201	1.20171	70.8781	0.344636	0.769198	0.441776	0.74751	6.06898	6.57129	5.34632	6.33274	5.93255
23891965	chr11	601428	602113	-	hypothetical RNA	ncRNA	.	CNAG_12988	-1.4166	108.681	0.265028	-1.89576	0.0579917	0.287979	-3.03423	108.681	0.27781	-5.76412	8.20872e-09	1.33172e-06	-3.86307	108.681	0.283112	-6.88685	5.70421e-12	2.0398e-09	2.14191	108.681	0.279389	3.93323	8.38134e-05	0.000927291	-1.27317	108.681	0.296598	-1.17472	0.240106	0.590444	-2.72701	108.681	0.284661	-5.08436	3.68876e-07	3.29908e-05	7.06532	7.56696	5.96209	5.60993	7.30945
23890756	chr1	1026246	1027925	-	WD-repeat protein JIP5	protein_coding	XP_012047082.1	CNAG_07951	-1.41623	106.881	0.362243	-1.38596	0.165759	0.516149	1.99211	106.881	0.353738	2.81082	0.00494156	0.066293	1.43034	106.881	0.356052	1.45022	0.146996	0.45659	-2.82128	106.881	0.356549	-4.19676	2.70763e-05	0.000362751	-1.39275	106.881	0.350258	-1.36454	0.172399	0.51286	2.02568	106.881	0.358845	2.83802	0.00453939	0.0569546	5.8814	6.38115	7.37541	6.89698	6.345
23886113	chr6	157846	160643	-	thaumatin family protein	protein_coding	XP_012049692.1;XP_012050183.1	CNAG_02497	-1.41611	11.1104	0.634967	-0.790488	0.429243	0.785854	1.78727	11.1104	0.58113	1.4416	0.149414	0.511644	2.74163	11.1104	0.563548	2.58192	0.00982535	0.0950647	-2.53098	11.1104	0.600827	-2.22975	0.0257641	0.0850121	1.53397	11.1104	0.524783	1.17625	0.239497	0.590444	3.88245	11.1104	0.583838	3.3519	0.000802592	0.0166139	2.33582	2.83564	3.66385	4.29132	3.31083
23884511	chr1	1908931	1911593	-	hypothetical protein	protein_coding	XP_012046412.1;XP_012046919.1;XP_012046920.1	CNAG_00732	-1.41276	111.329	0.471324	-1.05769	0.290197	0.668812	-1.57978	111.329	0.473062	-1.39458	0.163143	0.525353	-2.80932	111.329	0.478573	-3.11388	0.00184642	0.0297474	1.11822	111.329	0.474115	0.340016	0.733845	0.846535	-1.7783	111.329	0.481321	-1.72546	0.0844455	0.384064	-1.98853	111.329	0.479614	-2.06772	0.0386668	0.223457	6.86754	7.36701	6.70978	5.87755	7.45472
23883967	chr1	275074	278185	-	minichromosome maintenance protein 3	protein_coding	XP_012046528.1	CNAG_00099	-1.40782	644.45	0.222709	-2.21572	0.0267106	0.189339	1.97742	644.45	0.220215	4.46662	7.94639e-06	0.000527943	2.00626	644.45	0.220172	4.56238	5.05781e-06	0.000312241	-2.78385	644.45	0.221024	-6.68291	2.34245e-11	2.77737e-09	1.01458	644.45	0.218467	0.0956111	0.923829	0.974688	2.82445	644.45	0.22098	6.77874	1.21227e-11	4.45094e-09	8.3294	8.82212	9.80578	9.82735	8.78163
23883978	chr1	312208	313854	-	chlorophyll synthesis pathway protein BchC	protein_coding	XP_012046540.1	CNAG_00115	-1.40596	1388.69	0.488152	-1.00698	0.313945	0.694771	2.65724	1388.69	0.487572	2.89174	0.00383116	0.0565036	-1.06273	1388.69	0.48805	-0.179849	0.857271	0.954818	-3.73599	1388.69	0.487729	-3.89866	9.67277e-05	0.00103321	-2.82393	1388.69	0.487627	-3.07142	0.00213043	0.0717967	1.32297	1388.69	0.488207	0.827074	0.408195	0.723284	9.53926	10.031	11.4409	9.94313	10.5143
23883901	chr1	90366	91873	+	D-3-phosphoglycerate dehydrogenase	protein_coding	XP_012046475.1	CNAG_00029	-1.40429	22.537	0.42191	-1.161	0.24564	0.619094	2.05903	22.537	0.388091	2.68484	0.00725637	0.0832573	1.04462	22.537	0.410259	0.153504	0.878001	0.96188	-2.89147	22.537	0.398873	-3.84033	0.00012287	0.00127419	-1.97108	22.537	0.386528	-2.53277	0.0113164	0.154791	1.46695	22.537	0.420473	1.31475	0.188594	0.515922	3.7396	4.23026	5.262	4.29641	4.60224
23884277	chr1	1217369	1219050	+	hypothetical protein	protein_coding	XP_012046744.1	CNAG_00472	-1.40296	242.025	0.211881	-2.3054	0.0211441	0.164674	1.52027	242.025	0.20738	2.91409	0.00356726	0.0537477	1.48546	242.025	0.207453	2.75201	0.005923	0.0690951	-2.13287	242.025	0.209231	-5.22292	1.76121e-07	5.8194e-06	-1.02343	242.025	0.204745	-0.163187	0.870371	0.95738	2.08404	242.025	0.209302	5.06149	4.15986e-07	3.67331e-05	7.19242	7.68066	8.28479	8.25172	7.59591
23890681	chr10	1052672	1054220	+	hypothetical protein	protein_coding	XP_012052056.1	CNAG_07868	-1.40259	65.8072	0.29028	-1.68146	0.0926731	0.372764	1.98685	65.8072	0.272796	3.63085	0.000282492	0.00904786	1.50579	65.8072	0.276764	2.13366	0.0328706	0.197943	-2.78673	65.8072	0.278448	-5.31005	1.09594e-07	3.97783e-06	-1.31947	65.8072	0.264329	-1.51311	0.130251	0.456185	2.11201	65.8072	0.282337	3.82031	0.000133285	0.0042466	5.16939	5.66026	6.65296	6.24863	5.75495
23890002	chr5	119315	122600	+	glucosidase	protein_coding	XP_012049585.1	CNAG_06835	-1.40054	97.7119	0.491494	-0.988788	0.322767	0.70222	1.61428	97.7119	0.486904	1.41894	0.155916	0.517938	-1.09549	97.7119	0.490627	-0.268182	0.788559	0.929672	-2.26086	97.7119	0.488651	-2.40841	0.0160222	0.0591169	-1.76842	97.7119	0.487779	-1.68614	0.0917682	0.398863	1.27846	97.7119	0.492361	0.71981	0.471642	0.764624	6.03777	6.52543	7.21836	6.39428	6.60304
23883894	chr1	68921	70167	-	cytochrome c heme-lyase	protein_coding	XP_012046467.1	CNAG_00022	-1.3983	352.466	0.208088	-2.32438	0.0201052	0.160786	1.45275	352.466	0.205355	2.6237	0.00869809	0.0937834	1.22733	352.466	0.206001	1.43458	0.151407	0.462024	-2.03139	352.466	0.206532	-4.95064	7.39685e-07	1.85286e-05	-1.18367	352.466	0.204429	-1.18998	0.234056	0.584817	1.71618	352.466	0.207174	3.76109	0.000169173	0.00508687	7.84223	8.32631	8.86414	8.61994	8.4001
23885885	chr6	849996	854400	-	phosphoketolase	protein_coding	XP_012049799.1	CNAG_02230	-1.39748	839.808	0.667483	-0.723352	0.469464	0.812465	-1.41895	839.808	0.667584	-0.756201	0.449529	0.7766	-2.85973	839.808	0.668213	-2.26856	0.0232952	0.161699	1.01537	839.808	0.66768	0.0329547	0.973711	0.984925	-2.01538	839.808	0.668411	-1.51262	0.130376	0.456205	-2.04635	839.808	0.668309	-1.54578	0.122159	0.412079	9.76105	10.244	9.73935	8.72825	10.3797
23884292	chr1	1256885	1258345	+	hypothetical protein	protein_coding	XP_012046755.1	CNAG_00491	-1.39711	116.125	0.243577	-1.98065	0.0476305	0.260416	2.02338	116.125	0.232044	4.38178	1.17712e-05	0.000733178	1.34298	116.125	0.23612	1.8018	0.0715774	0.309644	-2.82688	116.125	0.235657	-6.36184	1.99357e-10	1.6685e-08	-1.50663	116.125	0.227941	-2.59422	0.00948053	0.145846	1.87629	116.125	0.239671	3.78803	0.000151844	0.00468613	6.03272	6.5158	7.53141	6.93689	6.78131
23887054	chr8	1289236	1294125	+	plasma-membrane proton-efflux P-type ATPase	protein_coding	XP_012051005.1	CNAG_03565	-1.39652	1058.3	0.439902	-1.09533	0.273374	0.653515	-2.15088	1058.3	0.44037	-2.50908	0.0121045	0.119267	-2.95647	1058.3	0.440749	-3.54823	0.000387829	0.0093293	1.54017	1058.3	0.440475	1.41459	0.15719	0.31306	-1.37454	1058.3	0.44132	-1.03995	0.298361	0.642001	-2.11703	1058.3	0.440853	-2.45443	0.0141109	0.12198	10.2326	10.7146	9.60986	9.1506	10.8112
23884898	chr5	1057646	1060504	+	glycerol kinase	protein_coding	XP_012049039.1	CNAG_01155	-1.3961	1509.86	0.420865	-1.14385	0.252686	0.628892	-1.02535	1509.86	0.420792	-0.0858304	0.931601	0.982969	-2.09033	1509.86	0.421261	-2.5251	0.0115665	0.104152	-1.36159	1509.86	0.420888	-1.05798	0.290066	0.477642	-2.03865	1509.86	0.421284	-2.43924	0.0147183	0.175513	-1.49726	1509.86	0.421358	-1.38201	0.166968	0.485935	10.4143	10.8957	10.8597	9.83195	11.1176
23885021	chr5	678632	679935	+	hypothetical protein	protein_coding	XP_012049449.1	CNAG_01291	-1.39566	8.91844	0.586475	-0.820061	0.412181	0.77176	1.20439	8.91844	0.557482	0.481281	0.630317	0.871976	1.63128	8.91844	0.538526	1.31099	0.18986	0.510049	-1.68092	8.91844	0.574827	-1.30344	0.192425	0.361169	1.35444	8.91844	0.525816	0.832415	0.405175	0.72586	2.27671	8.91844	0.556462	2.13303	0.0329224	0.204484	2.47643	2.96761	3.24011	3.6823	3.20029
23884006	chr1	386723	389209	+	phosphoribosylaminoimidazolesuccinocarboxamide synthase	protein_coding	XP_012046190.1	CNAG_00143	-1.39547	1392.62	0.228237	-2.10638	0.0351717	0.218353	1.58873	1392.62	0.2275	2.93571	0.00332785	0.0513608	1.32967	1392.62	0.227653	1.80569	0.0709662	0.307682	-2.21703	1392.62	0.227782	-5.04267	4.59085e-07	1.296e-05	-1.19483	1392.62	0.227196	-1.13032	0.258342	0.605219	1.85552	1392.62	0.227934	3.91264	9.12915e-05	0.00333123	9.75044	10.231	10.8988	10.6421	10.2791
23885065	chr5	550532	551569	+	mannose-6-phosphate isomerase	protein_coding	XP_012048968.1;XP_012049480.1	CNAG_01341	-1.39211	213.275	0.664318	-0.718436	0.472489	0.814375	-1.80878	213.275	0.665309	-1.28514	0.198742	0.562485	-4.27824	213.275	0.66916	-3.13381	0.00172555	0.0282569	1.29931	213.275	0.665645	0.567492	0.57038	0.729536	-2.36526	213.275	0.670477	-1.85241	0.0639665	0.340115	-3.07322	213.275	0.669494	-2.41936	0.0155477	0.128967	7.93402	8.41169	7.55737	6.31537	8.47468
23890816	chr11	1307595	1308922	+	hypothetical protein	protein_coding	XP_012052949.1	CNAG_08011	-1.39203	35.3184	0.322807	-1.47826	0.139337	0.47363	-1.66711	35.3184	0.332896	-2.21495	0.0267636	0.201189	-2.55909	35.3184	0.350188	-3.87115	0.000108324	0.00353115	1.19761	35.3184	0.337215	0.771473	0.440427	0.621543	-1.53505	35.3184	0.363513	-1.70086	0.0889693	0.392489	-1.83838	35.3184	0.354297	-2.47938	0.0131612	0.116178	5.22898	5.70756	4.96906	4.33564	5.33059
23887773	chr9	607018	609019	-	cation diffusion facilitator 1	protein_coding	XP_012051501.1	CNAG_04338	-1.39079	129.448	0.372003	-1.27929	0.200793	0.568988	-1.81912	129.448	0.375162	-2.30099	0.0213924	0.172524	-2.46545	129.448	0.378232	-3.44193	0.000577578	0.0127911	1.30798	129.448	0.376202	1.02961	0.303192	0.490806	-1.35529	129.448	0.382362	-1.14709	0.251343	0.601165	-1.7727	129.448	0.379263	-2.17777	0.0294232	0.191114	7.1192	7.59627	6.73512	6.29877	7.52673
23884507	chr1	1892899	1895428	-	mitochondrial protein with role in iron accumulation	protein_coding	XP_012046410.1	CNAG_00727	-1.39058	339.953	0.540023	-0.880855	0.378396	0.74872	1.52415	339.953	0.539027	1.12797	0.259334	0.626967	-1.69858	339.953	0.540958	-1.41291	0.157681	0.471283	-2.11945	339.953	0.539422	-2.00898	0.0445395	0.128637	-2.58888	339.953	0.540358	-2.53967	0.0110957	0.154302	-1.22149	339.953	0.541351	-0.533193	0.5939	0.840032	7.99515	8.47116	9.07927	7.70652	8.93128
23883891	chr1	61893	62653	-	mitochondrial import inner membrane translocase subunit TIM9	protein_coding	XP_012046465.1	CNAG_00019	-1.38912	242.381	0.228714	-2.07323	0.0381509	0.230863	2.28469	242.381	0.221217	5.38837	7.10999e-08	8.26655e-06	2.08279	242.381	0.221601	4.77669	1.78206e-06	0.000126853	-3.17372	242.381	0.223331	-7.46056	8.61567e-14	1.7512e-11	-1.09694	242.381	0.216041	-0.617839	0.536681	0.810513	2.89326	242.381	0.223711	6.85121	7.32278e-12	3.19273e-09	6.84127	7.31505	8.5079	8.37327	7.42414
23891998	chr11	1238971	1242513	-	hypothetical RNA	ncRNA	.	CNAG_13021	-1.38752	56.7111	0.63539	-0.743658	0.457084	0.804721	1.40338	56.7111	0.631174	0.774595	0.438579	0.770438	-2.21587	56.7111	0.644364	-1.78141	0.0748459	0.318808	-1.94722	56.7111	0.633033	-1.51875	0.128826	0.2739	-3.10971	56.7111	0.64204	-2.54934	0.0107927	0.153943	-1.597	56.7111	0.646185	-1.04515	0.295953	0.634081	5.51354	5.98738	6.47861	4.83505	6.1434
23888029	chr10	811584	812623	+	multiprotein-bridging factor 1	protein_coding	XP_012052116.1	CNAG_04637	-1.38339	544.977	0.301657	-1.55213	0.12063	0.435746	2.4603	544.977	0.299174	4.34139	1.41583e-05	0.000862106	1.65703	544.977	0.299791	2.43037	0.0150835	0.123106	-3.40357	544.977	0.29983	-5.8935	3.7811e-09	2.13482e-07	-1.48476	544.977	0.297952	-1.91383	0.0556416	0.320982	2.29233	544.977	0.300445	3.98347	6.7916e-05	0.00262023	8.07517	8.54421	9.8428	9.27292	9.01669
23887864	chr9	887452	888668	+	hypothetical protein	protein_coding	XP_012051536.1	CNAG_04446	-1.38331	24.6896	0.560036	-0.835885	0.40322	0.764831	2.26965	24.6896	0.532286	2.22149	0.0263178	0.198265	1.65782	24.6896	0.538276	1.35486	0.175461	0.492761	-3.13963	24.6896	0.540049	-3.05638	0.0022403	0.012938	-1.36905	24.6896	0.517449	-0.875791	0.381144	0.706391	2.29328	24.6896	0.545954	2.19325	0.0282891	0.18688	3.66525	4.13177	5.30916	4.85269	4.3047
23888847	chr14	605120	606773	-	hypothetical protein	protein_coding	XP_012053646.1;XP_012053838.1	CNAG_05543	-1.38082	10.3793	0.649791	-0.716431	0.473725	0.814375	2.38343	10.3793	0.576723	2.17269	0.029804	0.215685	2.76752	10.3793	0.57027	2.57527	0.0100163	0.0958274	-3.2911	10.3793	0.596892	-2.87919	0.00398695	0.020073	1.16115	10.3793	0.509176	0.423346	0.672043	0.885563	3.82146	10.3793	0.590659	3.27452	0.00105842	0.0201186	2.13006	2.60376	3.85566	4.05177	3.08043
23889639	chr13	465538	467493	+	acetate kinase	protein_coding	XP_012053491.1	CNAG_06432	-1.37591	599.651	0.525754	-0.875674	0.381207	0.750777	-1.06966	599.651	0.525665	-0.184827	0.853365	0.955212	-2.62788	599.651	0.526996	-2.64498	0.0081695	0.0851875	-1.2863	599.651	0.525836	-0.690771	0.489709	0.663904	-2.45673	599.651	0.527078	-2.46024	0.0138844	0.171733	-1.90991	599.651	0.527168	-1.7708	0.0765943	0.326204	9.16228	9.62293	9.52583	8.22886	10.0465
23887749	chr9	540506	542584	-	NAD kinase	protein_coding	XP_012051488.1;XP_012051728.1	CNAG_04314	-1.37307	255.301	0.588311	-0.777493	0.436868	0.789873	-1.22236	255.301	0.588404	-0.49229	0.622514	0.867838	-2.27365	255.301	0.590246	-2.00765	0.0446805	0.236152	-1.1233	255.301	0.588753	-0.284911	0.775712	0.874135	-1.86005	255.301	0.590687	-1.51576	0.129579	0.455846	-1.65588	255.301	0.590594	-1.23198	0.217956	0.549723	7.95979	8.4176	8.12835	7.23344	8.70434
23884331	chr1	1362032	1364277	+	mitochondrial import inner membrane translocase subunit TIM50	protein_coding	XP_012046783.1	CNAG_00533	-1.37164	794.758	0.194479	-2.34423	0.0190662	0.156324	1.64427	794.758	0.192948	3.71836	0.000200523	0.00695943	1.29313	794.758	0.19338	1.91784	0.0551318	0.263967	-2.25535	794.758	0.193477	-6.06456	1.32311e-09	8.7154e-08	-1.27154	794.758	0.192372	-1.80161	0.0716073	0.356781	1.77372	794.758	0.193908	4.26376	2.01018e-05	0.000984029	8.95629	9.41226	10.1293	9.78288	9.57117
23883878	chr1	24546	26154	-	prohibitin-2	protein_coding	XP_012046457.1	CNAG_00006	-1.37081	598.708	0.205899	-2.20999	0.0271059	0.191091	2.0136	598.708	0.203337	4.96602	6.83404e-07	6.27293e-05	1.44465	598.708	0.204061	2.60077	0.00930135	0.0919068	-2.76027	598.708	0.204075	-7.17781	7.08347e-13	1.11982e-10	-1.39383	598.708	0.20222	-2.369	0.0178361	0.194718	1.98034	598.708	0.204796	4.81333	1.48435e-06	0.00010675	8.39574	8.85098	9.86056	9.38072	9.1404
13824769	chrM	5482	6189	+	small ribosomal protein subunit 3	protein_coding	YP_006883710.1	CNAG_09003	-1.36897	7475.74	0.206924	-2.18967	0.0285479	0.197115	1.13577	7475.74	0.206867	0.887878	0.374607	0.723431	-1.78286	7475.74	0.207043	-4.02907	5.59973e-05	0.00212303	-1.55484	7475.74	0.206905	-3.07759	0.00208683	0.0123099	-2.02492	7475.74	0.207024	-4.91664	8.80411e-07	0.000361279	-1.30233	7475.74	0.207081	-1.84033	0.0657205	0.302418	12.6379	13.091	13.2747	12.2567	13.0428
23890183	chr1	558621	559552	+	hypothetical protein	protein_coding	XP_012047031.1	CNAG_07326	-1.35981	89.1529	0.294212	-1.50709	0.131788	0.460482	1.85234	89.1529	0.281892	3.15492	0.00160542	0.0304988	2.08549	89.1529	0.280559	3.77956	0.000157107	0.00472405	-2.51882	89.1529	0.285584	-4.66675	3.05997e-06	5.89935e-05	1.12587	89.1529	0.271497	0.629998	0.528696	0.80616	2.83587	89.1529	0.284269	5.29004	1.22288e-07	1.29255e-05	5.52874	5.97242	6.86173	7.03734	6.1644
23891027	chr1	664840	665689	-	hypothetical RNA	ncRNA	.	CNAG_12040	-1.35975	12.1102	0.571377	-0.775917	0.437798	0.790176	2.13968	12.1102	0.519143	2.11386	0.0345272	0.237069	1.69348	12.1102	0.528256	1.43867	0.150243	0.46131	-2.90943	12.1102	0.533401	-2.88851	0.00387067	0.0196474	-1.26348	12.1102	0.486929	-0.692929	0.488354	0.781009	2.3027	12.1102	0.542275	2.21904	0.0264841	0.181131	2.66831	3.11834	4.22561	3.87693	3.13451
23889717	chr7	10214	12607	-	nuclear protein	protein_coding	XP_012050265.1	CNAG_06525	-1.35906	29.864	0.322561	-1.37217	0.170012	0.523195	-2.6498	29.864	0.355382	-3.95597	7.62239e-05	0.00334841	-2.72129	29.864	0.356117	-4.05566	4.99923e-05	0.00198151	1.94973	29.864	0.359186	2.68182	0.00732225	0.0322542	-1.02698	29.864	0.389601	-0.0985852	0.921468	0.973858	-2.00233	29.864	0.359914	-2.78312	0.00538389	0.0645327	5.14562	5.59037	4.17594	4.15396	5.1255
23884240	chr1	1131020	1132756	-	arginine N-methyltransferase 2	protein_coding	XP_012046712.1	CNAG_00434	-1.35845	190.678	0.267558	-1.65182	0.0985705	0.386704	1.84487	190.678	0.261983	3.37244	0.000745059	0.0183956	1.49917	190.678	0.263064	2.2206	0.0263778	0.173269	-2.50616	190.678	0.263642	-5.02757	4.96723e-07	1.36965e-05	-1.2306	190.678	0.25908	-1.15548	0.247895	0.596727	2.03654	190.678	0.264716	3.8763	0.000106056	0.00363024	6.79026	7.2315	8.11384	7.81207	7.4581
23890204	chr1	764495	765922	+	phosphopantothenoylcysteine decarboxylase	protein_coding	XP_012046246.1	CNAG_07348	-1.35758	120.121	0.379934	-1.16081	0.245718	0.619094	1.98989	120.121	0.373869	2.65518	0.00792654	0.0882903	-1.07307	120.121	0.379062	-0.268403	0.788389	0.929672	-2.70143	120.121	0.375558	-3.81758	0.000134768	0.00137552	-2.13529	120.121	0.374676	-2.92101	0.003489	0.0895049	1.26513	120.121	0.380729	0.891163	0.372842	0.696744	6.2458	6.68943	7.68171	6.58598	7.03854
23887162	chr2	532719	534292	+	UDP-N-acetylglucosamine transferase subunit ALG14	protein_coding	XP_012047178.1	CNAG_03686	-1.35593	68.4931	0.267908	-1.63969	0.101071	0.393129	-2.17014	68.4931	0.280892	-3.97941	6.90857e-05	0.00313929	-2.08482	68.4931	0.279512	-3.79206	0.000149405	0.0045513	1.60048	68.4931	0.28313	2.39643	0.0165558	0.0606455	1.04092	68.4931	0.294134	0.196714	0.844051	0.94927	-1.53756	68.4931	0.281761	-2.20272	0.0276146	0.18468	6.23584	6.67944	5.55961	5.61312	6.47415
23890988	chr1	23086	24767	+	hypothetical RNA	ncRNA	.	CNAG_12001	-1.35584	10.5305	0.653488	-0.672068	0.50154	0.830288	2.6234	10.5305	0.582928	2.38698	0.0169875	0.148876	2.24778	10.5305	0.588543	1.98541	0.0470983	0.242504	-3.55691	10.5305	0.599958	-3.05125	0.00227888	0.0131271	-1.1671	10.5305	0.528476	-0.421844	0.673139	0.886168	3.04764	10.5305	0.605415	2.65552	0.0079187	0.0855107	2.23493	2.66658	4.07347	3.83081	2.89822
23887466	chr2	1403901	1405909	-	amino acid transporter	protein_coding	XP_012047305.1	CNAG_04015	-1.35315	27.8552	0.396463	-1.10053	0.271102	0.651777	-2.18604	27.8552	0.417515	-2.70247	0.0068827	0.080425	-2.70198	27.8552	0.426982	-3.35849	0.000783693	0.0158465	1.61552	27.8552	0.421024	1.64362	0.100255	0.230047	-1.23601	27.8552	0.44988	-0.679502	0.49682	0.786643	-1.99681	27.8552	0.430413	-2.31799	0.0204496	0.15439	4.99749	5.4399	4.31732	4.01181	5.22005
23884428	chr1	1680223	1682410	+	2,5-diamino-6-(ribosylamino)-4(3H)-pyrimidinone 5'-phosphate reductase	protein_coding	XP_012046379.1	CNAG_00645	-1.34838	9.7741	0.544281	-0.792283	0.428196	0.784913	1.57097	9.7741	0.50713	1.285	0.198794	0.562485	-1.17299	9.7741	0.544808	-0.422507	0.672655	0.886768	-2.11827	9.7741	0.519927	-2.08276	0.0372727	0.112213	-1.84273	9.7741	0.520479	-1.6943	0.0902091	0.394792	1.14953	9.7741	0.556739	0.361101	0.718024	0.901217	2.79033	3.23678	3.8895	2.98758	3.1902
23884302	chr1	1284971	1285887	+	large subunit ribosomal protein L35	protein_coding	XP_012046760.1	CNAG_00502	-1.34788	14.855	0.51267	-0.840097	0.400854	0.762035	1.18428	14.855	0.496146	0.491812	0.622852	0.867937	1.60493	14.855	0.483364	1.412	0.157949	0.471283	-1.59627	14.855	0.505564	-1.33455	0.182022	0.346974	1.3552	14.855	0.475821	0.921569	0.356754	0.68806	2.16326	14.855	0.493026	2.2579	0.023952	0.170848	3.28949	3.71343	3.96132	4.38873	3.72204
23886031	chr6	399874	404250	-	phospholipase D	protein_coding	XP_012049729.1	CNAG_02407	-1.34281	192.219	0.688821	-0.617373	0.536989	0.847238	-1.65146	192.219	0.689752	-1.04927	0.294052	0.657681	-2.85821	192.219	0.691914	-2.18975	0.0285427	0.181839	1.22985	192.219	0.690062	0.43254	0.665349	0.800673	-1.73072	192.219	0.69315	-1.14171	0.253575	0.602676	-2.12853	192.219	0.692223	-1.57443	0.115388	0.403991	7.72758	8.15325	7.43045	6.64001	8.35452
23884364	chr1	1466851	1468902	+	GTP cyclohydrolase II	protein_coding	XP_012046810.1	CNAG_00569	-1.33885	897.831	0.240909	-1.74752	0.0805479	0.346237	1.60942	897.831	0.239938	2.86132	0.00421883	0.0604323	1.11987	897.831	0.24043	0.679346	0.496918	0.786884	-2.15477	897.831	0.240248	-4.60996	4.02746e-06	7.39995e-05	-1.43714	897.831	0.239768	-2.18213	0.0290998	0.24138	1.49934	897.831	0.240739	2.42722	0.0152148	0.127571	9.22709	9.64834	10.3347	9.81091	9.88949
23887053	chr8	1286573	1288357	+	hypothetical protein	protein_coding	XP_012051004.1	CNAG_03564	-1.33856	198.843	0.691111	-0.608709	0.542717	0.850389	-1.86092	198.843	0.692348	-1.29417	0.195606	0.56123	-2.96466	198.843	0.694192	-2.25855	0.0239112	0.164178	1.39024	198.843	0.692632	0.68627	0.492543	0.666784	-1.59311	198.843	0.695706	-0.96571	0.334189	0.670015	-2.21481	198.843	0.694475	-1.65187	0.098561	0.371013	7.82389	8.24484	7.34957	6.67728	8.39059
23890637	chr4	840460	841900	+	FMN adenylyltransferase	protein_coding	XP_012048556.1	CNAG_07822	-1.33624	32.6966	0.405253	-1.0319	0.302119	0.681739	1.14618	32.6966	0.399006	0.493324	0.621784	0.867339	-1.8928	32.6966	0.421915	-2.18177	0.0291268	0.183645	-1.53158	32.6966	0.402835	-1.52673	0.126828	0.27079	-2.16949	32.6966	0.419592	-2.66296	0.00774557	0.132689	-1.41651	32.6966	0.425538	-1.18048	0.237809	0.575029	4.83634	5.25443	5.45951	4.32511	5.14127
23886747	chr8	394995	397162	-	specific transcriptional repressor	protein_coding	XP_012050879.1	CNAG_03229	-1.3348	45.338	0.566849	-0.734975	0.462355	0.808097	2.13776	45.338	0.552727	1.98307	0.0473594	0.283831	2.06336	45.338	0.552985	1.88974	0.0587932	0.273261	-2.85347	45.338	0.556169	-2.71989	0.0065304	0.0296019	-1.03606	45.338	0.542032	-0.094278	0.924888	0.975067	2.75417	45.338	0.556425	2.6268	0.0086193	0.0894766	4.51001	4.9297	6.02681	5.97472	4.76317
23884143	chr1	833524	835870	+	hypothetical protein	protein_coding	XP_012046261.1	CNAG_00326	-1.33433	624.006	0.232059	-1.79313	0.0729521	0.32932	1.60553	624.006	0.230584	2.96225	0.00305404	0.0491768	1.24278	624.006	0.231084	1.35697	0.174792	0.491849	-2.1423	624.006	0.231048	-4.75727	1.96228e-06	3.9999e-05	-1.29188	624.006	0.230069	-1.60592	0.108291	0.424667	1.65828	624.006	0.231547	3.15134	0.00162522	0.0279249	8.66861	9.08475	9.76747	9.3978	9.19952
23886858	chr8	711064	713892	-	ATP-dependent Clp protease ATP-binding subunit ClpB	protein_coding	XP_012051196.1	CNAG_03347	-1.33314	1762.76	0.485805	-0.853892	0.393165	0.758595	1.69855	1762.76	0.485551	1.5741	0.115463	0.453532	-1.03236	1762.76	0.485753	-0.094575	0.924652	0.979729	-2.26441	1762.76	0.485626	-2.42807	0.0151794	0.0565671	-1.75351	1762.76	0.485573	-1.66864	0.0951883	0.403748	1.29135	1762.76	0.485827	0.759293	0.447678	0.751082	10.2255	10.6405	11.4048	10.5945	11.1877
23887898	chr9	989734	991669	+	hypothetical protein	protein_coding	XP_012051832.1	CNAG_04486	-1.33173	16.2734	0.557422	-0.741456	0.458417	0.805167	2.24607	16.2734	0.509843	2.28973	0.0220372	0.176297	2.66248	16.2734	0.504479	2.80046	0.00510303	0.0624539	-2.99116	16.2734	0.521152	-3.0331	0.00242059	0.0137431	1.1854	16.2734	0.46409	0.528714	0.597004	0.843235	3.54571	16.2734	0.515906	3.53955	0.000400807	0.00967485	2.87066	3.28619	4.46191	4.69968	3.56231
23884158	chr1	883680	885263	-	porphobilinogen synthase	protein_coding	XP_012046268.1	CNAG_00345	-1.32561	309.994	0.235054	-1.73005	0.0836219	0.352147	1.56841	309.994	0.232267	2.79551	0.00518186	0.0678212	1.23225	309.994	0.23321	1.29197	0.196368	0.517231	-2.0791	309.994	0.233143	-4.52924	5.91965e-06	0.000101305	-1.2728	309.994	0.231284	-1.50466	0.132411	0.458933	1.63349	309.994	0.234082	3.02439	0.00249139	0.0370574	7.68243	8.08894	8.73814	8.38914	8.18573
23884073	chr1	655045	657550	+	hypothetical protein	protein_coding	XP_012046224.1	CNAG_00249	-1.32249	141.874	0.320283	-1.25906	0.208008	0.577903	2.04909	141.874	0.313346	3.303	0.000956547	0.0217357	1.60934	141.874	0.314739	2.18107	0.0291784	0.183708	-2.7099	141.874	0.315001	-4.56582	4.97543e-06	8.76118e-05	-1.27325	141.874	0.309362	-1.12657	0.259926	0.607301	2.12833	141.874	0.316387	3.44427	0.000572593	0.0126405	6.30722	6.71202	7.74714	7.39768	7.14056
23888292	chr10	21726	24883	+	galactose transporter	protein_coding	XP_012051903.1;XP_012052301.1	CNAG_04920	-1.31973	178.348	0.486566	-0.822579	0.410748	0.771243	1.53632	178.348	0.4846	1.27832	0.201136	0.56555	-1.44456	178.348	0.48783	-1.08773	0.276714	0.61126	-2.02752	178.348	0.485219	-2.10155	0.0355927	0.10844	-2.2193	178.348	0.486488	-2.36409	0.0180742	0.196395	-1.09459	178.348	0.488445	-0.266947	0.78951	0.93355	7.08229	7.4831	8.10351	6.95333	7.62673
23886339	chr3	777583	779818	-	dihydrodipicolinate synthetase family protein	protein_coding	XP_012048127.1;XP_012048128.1	CNAG_02781	-1.31891	11.0164	0.53888	-0.741074	0.458649	0.805167	1.62398	11.0164	0.504259	1.38725	0.165365	0.526506	-1.05765	11.0164	0.533542	-0.151567	0.879529	0.9629	-2.14189	11.0164	0.514541	-2.13566	0.0327072	0.101963	-1.71761	11.0164	0.508948	-1.53336	0.125186	0.450154	1.24702	11.0164	0.54327	0.586233	0.557719	0.818366	2.9457	3.33945	4.0516	3.27148	3.34805
23890430	chr11	600436	601298	+	hypothetical protein	protein_coding	XP_012052922.1	CNAG_07596	-1.31809	20.0251	0.546501	-0.729093	0.465945	0.810926	1.70811	20.0251	0.527227	1.46503	0.142914	0.500486	-1.24107	20.0251	0.55012	-0.566386	0.571132	0.830603	-2.25144	20.0251	0.532571	-2.19849	0.0279145	0.0900682	-2.11988	20.0251	0.536284	-2.02128	0.0432509	0.287877	1.06206	20.0251	0.555244	0.156454	0.875675	0.960338	3.81842	4.22991	5.00358	3.92115	4.50053
23887557	chr9	33445	35558	+	oxidoreductase	protein_coding	XP_012051411.1	CNAG_04112	-1.31776	102.325	0.697629	-0.570624	0.568255	0.860245	-1.51155	102.325	0.698987	-0.8527	0.393825	0.737142	-2.84194	102.325	0.703523	-2.1419	0.0322015	0.195954	1.14706	102.325	0.699503	0.282977	0.777194	0.87442	-1.88015	102.325	0.705381	-1.29129	0.196604	0.543964	-2.15665	102.325	0.704035	-1.57491	0.115277	0.403991	6.80687	7.2061	6.61042	5.69971	7.65806
23883960	chr1	255971	256887	+	mitochondrial protein	protein_coding	XP_012046522.1	CNAG_00092	-1.31761	454.132	0.159991	-2.48717	0.0128764	0.123349	2.15463	454.132	0.155315	7.13031	1.00146e-12	6.14997e-10	1.73053	454.132	0.15609	5.06896	3.99997e-07	3.67155e-05	-2.83896	454.132	0.15637	-9.62694	6.1532e-22	5.47173e-19	-1.24507	454.132	0.152377	-2.07529	0.0379594	0.27297	2.28016	454.132	0.15714	7.56737	3.80854e-14	3.79549e-11	7.93177	8.33056	9.43775	9.12137	8.55492
23883939	chr1	194625	197662	+	hypothetical protein	protein_coding	XP_012046171.1	CNAG_00070	-1.31576	60.0071	0.307902	-1.2858	0.198515	0.565837	1.64222	60.0071	0.294449	2.43047	0.0150793	0.139639	1.86254	60.0071	0.292349	3.06917	0.00214655	0.033056	-2.16077	60.0071	0.298319	-3.72604	0.000194515	0.00185245	1.13416	60.0071	0.282239	0.643496	0.519902	0.800904	2.45065	60.0071	0.296246	4.36517	1.27024e-05	0.000668398	5.11619	5.50727	6.225	6.41041	5.57528
23884010	chr1	394406	402916	+	pre-mRNA-processing-splicing factor 8	protein_coding	XP_012046564.1	CNAG_00147	-1.3154	8566.46	0.172626	-2.2911	0.0219575	0.168136	1.53173	8566.46	0.17249	3.56637	0.000361966	0.0110749	1.46203	8566.46	0.172498	3.1767	0.00148962	0.025585	-2.01484	8566.46	0.172533	-5.85784	4.68929e-09	2.58602e-07	-1.04768	8566.46	0.172404	-0.389732	0.696735	0.896333	1.92316	8566.46	0.17254	5.46817	4.54705e-08	5.76731e-06	12.4199	12.8153	13.4305	13.3634	12.8737
23884202	chr1	1037209	1038063	+	diphthamide biosynthesis protein 3	protein_coding	XP_012046690.1	CNAG_00394	-1.31483	327.407	0.335081	-1.17845	0.238615	0.614063	2.45055	327.407	0.331619	3.89937	9.64436e-05	0.00402869	1.67912	327.407	0.332506	2.2487	0.0245318	0.166179	-3.22206	327.407	0.332326	-5.0793	3.78828e-07	1.1045e-05	-1.45942	327.407	0.329729	-1.65409	0.0981101	0.410321	2.20776	327.407	0.333211	3.42901	0.000605791	0.0132893	7.40226	7.79672	9.08985	8.54385	7.84351
23884169	chr1	907952	910046	+	ribonuclease HI	protein_coding	XP_012046274.1;XP_012046671.1	CNAG_00357	-1.3143	101.632	0.239984	-1.64301	0.10038	0.392228	2.11406	101.632	0.22549	4.78964	1.67082e-06	0.000128084	2.01398	101.632	0.225907	4.47108	7.78269e-06	0.000441399	-2.77851	101.632	0.22879	-6.44397	1.16387e-10	1.00973e-08	-1.04969	101.632	0.213978	-0.326993	0.743673	0.91486	2.64698	101.632	0.2292	6.12715	8.94687e-10	2.22905e-07	5.71745	6.11122	7.18794	7.11866	6.45249
23886091	chr6	217905	220364	-	flavin-containing monooxygenase	protein_coding	XP_012050166.1	CNAG_02475	-1.31377	37.0808	0.678169	-0.58056	0.561537	0.859026	1.93971	37.0808	0.668535	1.42976	0.152786	0.514649	-1.40288	37.0808	0.682411	-0.715685	0.474186	0.771256	-2.54835	37.0808	0.670842	-2.01174	0.0442472	0.128048	-2.72119	37.0808	0.675131	-2.13919	0.03242	0.253829	-1.06782	37.0808	0.684672	-0.138276	0.890022	0.963894	4.67395	5.06864	6.02794	4.58408	5.15911
23890168	chr1	306764	308892	-	compass component bre2	protein_coding	XP_012047018.1	CNAG_07311	-1.3102	279.504	0.464839	-0.838534	0.401731	0.762523	2.37424	279.504	0.46203	2.69996	0.00693477	0.0808979	1.67193	279.504	0.462723	1.6025	0.109046	0.391913	-3.11071	279.504	0.462601	-3.53922	0.000401312	0.00331199	-1.42006	279.504	0.460475	-1.09876	0.271874	0.619398	2.19055	279.504	0.463293	2.44186	0.014612	0.12446	7.19947	7.5888	8.83577	8.32919	7.79242
23886722	chr8	316014	317291	+	hypothetical protein	protein_coding	XP_012051091.1	CNAG_03197	-1.30653	13.3626	0.469078	-0.822336	0.410886	0.771243	1.38416	13.3626	0.447453	1.04817	0.29456	0.658395	-1.57714	13.3626	0.492349	-1.33506	0.181857	0.500843	-1.80844	13.3626	0.455143	-1.87797	0.0603847	0.160289	-2.18301	13.3626	0.479091	-2.35096	0.0187253	0.198824	-1.20712	13.3626	0.499348	-0.543858	0.586539	0.836406	3.43814	3.82871	4.29456	3.13401	3.80551
23890389	chr3	1179032	1187083	a	DNA repair protein Rad8	protein_coding	XP_012047964.1	CNAG_07552	-1.3026	1213.6	0.157247	-2.42542	0.0152908	0.137036	1.678	1213.6	0.156053	4.78519	1.70828e-06	0.000129532	1.45834	1213.6	0.156247	3.48376	0.000494432	0.0114972	-2.18575	1213.6	0.156366	-7.21469	5.40571e-13	8.74005e-11	-1.15062	1213.6	0.155359	-1.30289	0.192612	0.539186	1.89963	1213.6	0.156559	5.91287	3.36203e-09	7.10712e-07	9.56974	9.95097	10.6978	10.4956	9.99429
23891105	chr1	2175929	2177256	-	hypothetical RNA	ncRNA	.	CNAG_12118	-1.30004	19.5725	0.430333	-0.879673	0.379036	0.74872	1.3066	19.5725	0.416505	0.926323	0.354278	0.705926	-1.53786	19.5725	0.446299	-1.39127	0.164145	0.478807	-1.69863	19.5725	0.42187	-1.81186	0.0700075	0.178635	-2.00936	19.5725	0.438144	-2.29773	0.021577	0.208181	-1.18293	19.5725	0.45131	-0.537033	0.591244	0.839341	4.01823	4.40139	4.77948	3.75383	4.56496
23888659	chr14	9167	11845	-	glucose transporter	protein_coding	XP_012053566.1;XP_012053695.1;XP_012053696.1	CNAG_05336	-1.2991	71.1102	0.375565	-1.00519	0.314806	0.694988	-1.55933	71.1102	0.379816	-1.68748	0.0915116	0.399871	-2.5548	71.1102	0.38875	-3.48092	0.000499688	0.0115425	1.20032	71.1102	0.381042	0.691306	0.489373	0.66363	-1.63839	71.1102	0.394044	-1.80762	0.0706664	0.35483	-1.96659	71.1102	0.389949	-2.50211	0.0123454	0.111577	6.28628	6.66564	6.02814	5.30785	6.72191
23887879	chr9	923265	929493	+	ATP-dependent DNA helicase HFM1/MER3	protein_coding	XP_012051543.1	CNAG_04461	-1.29475	20.6939	0.466893	-0.7982	0.424754	0.782665	1.50846	20.6939	0.446667	1.32779	0.184248	0.551653	1.55121	20.6939	0.445458	1.42189	0.155059	0.467181	-1.95308	20.6939	0.452593	-2.13382	0.0328576	0.102252	1.02834	20.6939	0.430447	0.0936521	0.925385	0.975297	2.00843	20.6939	0.451401	2.22876	0.0258298	0.17864	3.72856	4.09745	4.68509	4.73753	4.01311
23888691	chr14	122184	124036	+	B2-aldehyde-forming enzyme	protein_coding	XP_012053720.1	CNAG_05372	-1.29301	38.7074	0.410973	-0.902092	0.367008	0.740123	-2.58858	38.7074	0.435973	-3.14735	0.00164758	0.0309798	-1.10451	38.7074	0.410812	-0.34908	0.727029	0.909252	2.00197	38.7074	0.438028	2.28621	0.0222422	0.0758538	2.34364	38.7074	0.437877	2.80616	0.00501355	0.11103	1.17067	38.7074	0.412993	0.550445	0.582014	0.832865	5.2903	5.65645	4.28066	5.51798	4.88893
23886816	chr8	607468	609483	-	hypothetical protein	protein_coding	XP_012051163.1	CNAG_03304	-1.29288	60.4661	0.499149	-0.742429	0.457827	0.80488	1.25144	60.4661	0.495968	0.652451	0.51411	0.814125	-2.08042	60.4661	0.509069	-2.07609	0.0378853	0.216472	-1.61796	60.4661	0.497296	-1.39591	0.162743	0.320441	-2.60353	60.4661	0.507251	-2.72147	0.00649922	0.122537	-1.60914	60.4661	0.510362	-1.34471	0.178718	0.502012	5.73669	6.10645	6.43427	5.05146	5.97387
23889932	chr2	111495	114615	-	siderophore-iron transporter Str1	protein_coding	XP_012047717.1	CNAG_06761	-1.29259	13.4267	0.520915	-0.710803	0.477207	0.814766	1.79934	13.4267	0.486776	1.74098	0.0816863	0.376881	1.15121	13.4267	0.505938	0.401529	0.68803	0.893063	-2.32582	13.4267	0.494806	-2.46104	0.0138534	0.0531858	-1.563	13.4267	0.479013	-1.3451	0.178593	0.521938	1.48804	13.4267	0.513669	1.11632	0.264286	0.60349	3.14271	3.50587	4.35415	3.70743	3.31335
23883930	chr1	169187	172162	+	citrate synthase, mitochondrial	protein_coding	XP_012046501.1	CNAG_00061	-1.28874	3804.3	0.185652	-1.97119	0.0487021	0.263887	2.48967	3804.3	0.185095	7.10963	1.16354e-12	6.24373e-10	2.00172	3804.3	0.185169	5.40715	6.40356e-08	7.70193e-06	-3.20853	3804.3	0.185193	-9.08193	1.06662e-19	6.3233e-17	-1.24377	3804.3	0.184709	-1.70385	0.0884094	0.390925	2.57969	3804.3	0.185268	7.37956	1.5881e-13	9.23214e-11	10.8798	11.2455	12.5615	12.2468	11.4584
23887491	chr2	1481621	1482993	+	hypothetical protein	protein_coding	XP_012047638.1	CNAG_04042	-1.28821	54.2486	0.430446	-0.848799	0.395993	0.760051	1.83856	54.2486	0.420872	2.08751	0.0368423	0.24524	-1.23466	54.2486	0.432551	-0.703065	0.482015	0.777732	-2.36844	54.2486	0.422999	-2.94076	0.00327411	0.0173433	-2.26999	54.2486	0.42514	-2.78187	0.00540464	0.113035	1.04337	54.2486	0.43462	0.14093	0.887925	0.963403	5.24822	5.61521	6.49584	5.31182	5.90106
23885382	chr11	618826	622217	+	MFS transporter	protein_coding	XP_012052424.1;XP_012052687.1;XP_012052688.1	CNAG_01690	-1.2865	47.5896	0.454899	-0.79898	0.424302	0.782168	-1.50056	47.5896	0.45962	-1.27387	0.202708	0.566542	-2.6535	47.5896	0.472494	-2.97972	0.00288514	0.0405165	1.16638	47.5896	0.461021	0.481634	0.630066	0.777096	-1.76835	47.5896	0.47839	-1.7191	0.0855965	0.384594	-2.06257	47.5896	0.473856	-2.20414	0.0275148	0.184561	5.7104	6.07627	5.49561	4.66712	6.11933
23884326	chr1	1345792	1348271	-	translation initiation factor eIF-2B subunit epsilon	protein_coding	XP_012046780.1	CNAG_00527	-1.28568	1551.67	0.294644	-1.2304	0.218547	0.590448	1.63603	1551.67	0.29419	2.41409	0.0157746	0.14249	1.34333	1551.67	0.294308	1.44684	0.147942	0.457263	-2.10341	1551.67	0.294303	-3.64499	0.000267398	0.0023838	-1.21789	1551.67	0.293966	-0.967403	0.333343	0.670015	1.72709	1551.67	0.294421	2.67762	0.00741475	0.0820043	9.98715	10.3496	11.0597	10.7752	10.4124
23884789	chr5	1360158	1361674	-	hypothetical protein	protein_coding	XP_012049279.1	CNAG_01043	-1.2823	620.881	0.470445	-0.762544	0.445736	0.797681	-1.62685	620.881	0.470911	-1.49089	0.135989	0.487744	-2.28828	620.881	0.471469	-2.53307	0.0113068	0.103242	1.26869	620.881	0.471014	0.728946	0.466035	0.642763	-1.40657	620.881	0.472037	-1.04269	0.297094	0.641661	-1.78451	620.881	0.471572	-1.7718	0.0764281	0.326025	9.41758	9.77649	9.07478	8.58263	9.74453
23887971	chr10	986939	989104	+	nucleoside-diphosphate kinase	protein_coding	XP_012052070.1	CNAG_04577	-1.2816	94.2856	0.253862	-1.40999	0.158541	0.50629	2.35929	94.2856	0.238426	5.19388	2.05954e-07	2.17688e-05	1.82015	94.2856	0.241258	3.58145	0.000341686	0.0085803	-3.02366	94.2856	0.241174	-6.61888	3.61939e-11	3.73164e-09	-1.29621	94.2856	0.227869	-1.64262	0.100462	0.413513	2.33269	94.2856	0.243974	5.00872	5.4792e-07	4.49681e-05	5.62561	5.98232	7.22481	6.84508	6.04569
23883974	chr1	299208	301000	-	RuvB-like helicase 1	protein_coding	XP_012046535.1	CNAG_00108	-1.28	1590.56	0.215273	-1.6544	0.0980466	0.385755	2.26877	1590.56	0.214279	5.51575	3.47293e-08	4.57116e-06	1.74997	1590.56	0.214471	3.7643	0.000167013	0.00491597	-2.90403	1590.56	0.214455	-7.17192	7.39555e-13	1.14374e-10	-1.29646	1590.56	0.21365	-1.75322	0.0795645	0.37427	2.23997	1590.56	0.214647	5.42043	5.94551e-08	7.2645e-06	9.74325	10.0994	11.2812	10.9064	10.384
23886669	chr8	173772	175188	+	hypothetical protein	protein_coding	XP_012051051.1	CNAG_03143	-1.27983	629.024	0.638311	-0.557644	0.577087	0.866328	-2.39077	629.024	0.639038	-1.96776	0.0490958	0.286398	-3.38803	629.024	0.639578	-2.75252	0.00591394	0.0690951	1.86804	629.024	0.639103	1.41061	0.158361	0.314659	-1.41713	629.024	0.640368	-0.785446	0.432192	0.748331	-2.64725	629.024	0.639642	-2.19575	0.0281096	0.186577	9.62189	9.97798	8.72086	8.21802	9.87718
23887546	chr9	5480	7420	-	hypothetical protein	protein_coding	XP_012051587.1	CNAG_04101	-1.27807	207.386	0.569883	-0.621127	0.534516	0.846523	1.05977	207.386	0.569525	0.147048	0.883094	0.964333	-2.60961	207.386	0.573548	-2.41276	0.0158322	0.126803	-1.35446	207.386	0.569805	-0.768188	0.442375	0.623303	-2.76558	207.386	0.57347	-2.55913	0.0104936	0.152507	-2.04183	207.386	0.573826	-1.79473	0.0726962	0.319552	7.65243	8.00695	8.09094	6.62143	8.42919
23892142	chr14	253113	256350	+	hypothetical RNA	ncRNA	.	CNAG_13166	-1.27725	3.61831	0.837695	-0.421438	0.673436	NA	1.94015	3.61831	0.761329	1.25592	0.209144	NA	-1.68286	3.61831	0.907117	-0.827803	0.407782	NA	-2.47805	3.61831	0.776801	-1.68538	0.0919153	0.216232	-3.265	3.61831	0.851205	-2.00549	0.0449107	NA	-1.31757	3.61831	0.920142	-0.432409	0.665444	NA	1.39582	1.75482	2.70905	0.947194	1.77788
23883957	chr1	248164	249658	-	exosome complex component RRP4	protein_coding	XP_012046519.1	CNAG_00089	-1.27635	291.21	0.208976	-1.68454	0.0920779	0.371307	2.44764	291.21	0.202888	6.36506	1.95209e-10	5.23762e-08	1.7433	291.21	0.204332	3.92411	8.7051e-05	0.00300628	-3.12406	291.21	0.203903	-8.05983	7.63993e-16	2.47048e-13	-1.40403	291.21	0.19914	-2.45843	0.0139547	0.171993	2.22507	291.21	0.20534	5.61922	1.91823e-08	2.79542e-06	7.25608	7.60784	8.89885	8.40761	7.80215
23884104	chr1	723885	725203	+	complement component 1 Q subcomponent-binding protein, mitochondrial	protein_coding	XP_012046629.1	CNAG_00280	-1.27074	499.67	0.198699	-1.73967	0.0819163	0.348348	1.8409	499.67	0.196174	4.48791	7.19243e-06	0.000496776	1.49806	499.67	0.196728	2.96396	0.00303704	0.0418703	-2.33931	499.67	0.196678	-6.23396	4.54793e-10	3.55538e-08	-1.22886	499.67	0.194686	-1.52716	0.126721	0.452394	1.90365	499.67	0.19723	4.70904	2.48891e-06	0.000162268	8.26187	8.60731	9.48759	9.18948	8.70831
23887521	chr2	1565651	1566386	+	hypothetical protein	protein_coding	XP_012047320.1	CNAG_04076	-1.26874	22.7489	0.409535	-0.838497	0.401752	0.762523	-2.09603	22.7489	0.432732	-2.46725	0.0136154	0.129933	-5.9056	22.7489	0.508857	-5.03497	4.77918e-07	4.0658e-05	1.65206	22.7489	0.435068	1.66472	0.0959695	0.222604	-2.81752	22.7489	0.529624	-2.82167	0.00477742	0.109511	-4.6547	22.7489	0.510846	-4.34317	1.40443e-05	0.000725725	4.88065	5.22642	4.16773	2.6149	5.06944
23884636	chr5	1805360	1806986	-	hypothetical protein	protein_coding	XP_012049150.1	CNAG_00862	-1.26834	50.672	0.361638	-0.948304	0.342975	0.719216	-2.60074	50.672	0.379803	-3.63062	0.000282746	0.00904786	-3.0982	50.672	0.38514	-4.23593	2.27606e-05	0.00104459	2.0505	50.672	0.381028	2.7189	0.00654994	0.0296414	-1.19128	50.672	0.403402	-0.625947	0.531349	0.807665	-2.44272	50.672	0.386348	-3.33504	0.000852881	0.0173755	6.00397	6.34447	4.96127	4.70592	6.12815
23887259	chr2	830000	832027	-	endoplasmic reticulum protein	protein_coding	XP_012047225.1	CNAG_03794	-1.26254	234.635	0.658164	-0.511018	0.609339	0.880714	-1.39424	234.635	0.658692	-0.727927	0.466658	0.789189	-2.95842	234.635	0.661237	-2.36651	0.0179566	0.137958	1.10431	234.635	0.658859	0.217265	0.828002	0.905119	-2.12188	234.635	0.66193	-1.63967	0.101074	0.414104	-2.34322	234.635	0.661404	-1.8574	0.063254	0.296101	8.02782	8.36445	7.88565	6.80077	8.54427
23886813	chr8	602771	603577	-	mitochondrial import inner membrane translocase subunit TIM13	protein_coding	XP_012051160.1	CNAG_03301	-1.26245	79.3667	0.304717	-1.1034	0.269854	0.650426	1.60735	79.3667	0.29696	2.30565	0.0211304	0.171402	1.13371	79.3667	0.301264	0.600956	0.547869	0.817351	-2.0292	79.3667	0.298684	-3.41802	0.000630792	0.00476375	-1.41778	79.3667	0.295161	-1.70631	0.0879497	0.390255	1.43125	79.3667	0.302964	1.70737	0.0877541	0.351343	5.79429	6.13022	6.81411	6.31108	6.28251
23885906	chr6	753469	755075	-	hypothetical protein	protein_coding	XP_012049786.1	CNAG_02263	-1.26204	499.292	0.896622	-0.374465	0.708058	0.924665	-1.34969	499.292	0.896777	-0.482425	0.629504	0.871976	-3.53584	499.292	0.897997	-2.02902	0.0424563	0.229133	1.06945	499.292	0.896835	0.108018	0.913982	0.951847	-2.61974	499.292	0.898209	-1.54688	0.121891	0.446793	-2.80169	499.292	0.898054	-1.65502	0.0979202	0.37044	9.13412	9.46999	9.03751	7.64838	9.6813
23890158	chr1	896453	897561	-	hypothetical protein	protein_coding	XP_012046270.1	CNAG_07253	-1.26178	239.425	0.198712	-1.68815	0.0913817	0.369526	1.59158	239.425	0.194531	3.44654	0.000567811	0.0152348	1.51003	239.425	0.194787	3.05247	0.00226969	0.0341973	-2.00822	239.425	0.195468	-5.14619	2.65836e-07	8.14036e-06	-1.054	239.425	0.191477	-0.396278	0.6919	0.894164	1.90533	239.425	0.195723	4.7518	2.01611e-06	0.000135234	7.27656	7.61262	8.28213	8.20772	7.62613
23884043	chr1	497322	499987	-	alternative cyclin Pcl12	protein_coding	XP_012046206.1;XP_012046589.1	CNAG_00183	-1.26103	247.278	0.280637	-1.19232	0.233138	0.607081	1.77343	247.278	0.277502	2.97851	0.00289658	0.0475448	1.13385	247.278	0.279405	0.64865	0.516565	0.798237	-2.23635	247.278	0.278112	-4.17511	2.9784e-05	0.000388776	-1.56407	247.278	0.276868	-2.33073	0.0197677	0.202486	1.42983	247.278	0.280011	1.84223	0.0654418	0.301469	7.38178	7.71691	8.54422	7.89869	7.92864
23884253	chr1	1161095	1163090	-	T-complex protein 1 subunit beta	protein_coding	XP_012046721.1	CNAG_00447	-1.2585	2585.67	0.163224	-2.03223	0.0421305	0.2456	1.74537	2585.67	0.162694	4.93893	7.85543e-07	6.84648e-05	1.41885	2585.67	0.162827	3.09972	0.00193701	0.0307804	-2.19656	2585.67	0.162797	-6.97336	3.09461e-12	4.23366e-10	-1.23013	2585.67	0.1624	-1.84	0.0657676	0.345045	1.78562	2585.67	0.16293	5.13366	2.84158e-07	2.60827e-05	10.6946	11.0264	11.8298	11.5311	11.2378
23891147	chr2	636965	637488	+	hypothetical RNA	ncRNA	.	CNAG_12161	-1.25451	25.7703	0.486411	-0.672527	0.501248	0.830288	-1.42514	25.7703	0.493532	-1.0356	0.300388	0.662715	-3.23687	25.7703	0.527534	-3.21231	0.00131672	0.0233727	1.13601	25.7703	0.495381	0.371386	0.71035	0.829519	-2.27127	25.7703	0.535816	-2.20878	0.02719	0.23417	-2.58019	25.7703	0.529264	-2.58373	0.00977377	0.096987	4.86994	5.20069	4.69117	3.48932	5.13774
23887957	chr10	1039602	1041091	+	cleavage stimulation factor subunit 2	protein_coding	XP_012052054.1	CNAG_04557	-1.24857	40.884	0.3349	-0.956346	0.338897	0.716454	1.627	40.884	0.320621	2.19017	0.0285116	0.209365	1.30642	40.884	0.325195	1.18582	0.235694	0.562204	-2.03143	40.884	0.323458	-3.16114	0.00157154	0.00988502	-1.24539	40.884	0.313399	-1.01019	0.312404	0.65248	1.63117	40.884	0.327993	2.15219	0.0313824	0.19866	4.79094	5.11413	5.8127	5.4922	5.40486
23890805	chr10	744850	753166	+	hypothetical protein	protein_coding	XP_012052329.1	CNAG_08000	-1.24779	27.2615	0.515964	-0.618997	0.535919	0.846804	1.98863	27.2615	0.495225	2.00267	0.0452126	0.276185	1.89205	27.2615	0.495982	1.85481	0.0636236	0.289712	-2.4814	27.2615	0.49851	-2.63014	0.00853496	0.0362494	-1.05104	27.2615	0.477799	-0.150315	0.880516	0.96085	2.36089	27.2615	0.499263	2.48232	0.0130529	0.115554	3.95161	4.26641	5.25237	5.17838	4.50507
23891224	chr3	460525	460932	-	hypothetical RNA	ncRNA	.	CNAG_12239	-1.24748	10.585	0.618688	-0.515625	0.606116	0.880166	2.14874	10.585	0.572252	1.92833	0.0538142	0.302143	1.49581	10.585	0.587797	0.988308	0.323002	0.657009	-2.6805	10.585	0.579209	-2.45594	0.0140518	0.053831	-1.43651	10.585	0.546089	-0.956922	0.338607	0.672714	1.86598	10.585	0.594573	1.51358	0.130131	0.423496	2.65272	2.96139	4.06821	3.52206	3.29307
23884023	chr1	436421	437840	+	hypothetical protein	protein_coding	XP_012046196.1	CNAG_00160	-1.244	37.0141	0.335821	-0.937958	0.348266	0.722526	1.83816	37.0141	0.313827	2.79857	0.00513299	0.0676392	2.06007	37.0141	0.310977	3.35296	0.000799529	0.0161023	-2.28668	37.0141	0.317493	-3.75836	0.000171034	0.00167826	1.12072	37.0141	0.291089	0.564872	0.572161	0.828416	2.56273	37.0141	0.314677	4.31452	1.59947e-05	0.000802729	4.38447	4.69969	5.57452	5.74228	4.91206
23886578	chr3	136116	139321	-	transketolase	protein_coding	XP_012047791.1;XP_012048295.1	CNAG_03040	-1.24359	710.503	0.568865	-0.552876	0.580348	0.868798	-1.74974	710.503	0.569282	-1.41783	0.156241	0.518057	-2.95574	710.503	0.569994	-2.74305	0.00608715	0.0703046	1.40701	710.503	0.569333	0.865278	0.386886	0.57407	-1.68924	710.503	0.570461	-1.32591	0.184871	0.530287	-2.37678	710.503	0.570045	-2.19107	0.0284466	0.187387	9.71758	10.0323	9.22544	8.46891	10.1477
23883885	chr1	44568	47214	-	hypothetical protein	protein_coding	XP_012046461.1;XP_012046462.1;XP_012046463.1	CNAG_00013	-1.24286	150.92	0.340581	-0.920979	0.357061	0.729921	1.9406	150.92	0.335718	2.84911	0.00438415	0.0613493	1.3185	150.92	0.337834	1.18075	0.237701	0.565167	-2.41189	150.92	0.336469	-3.77499	0.000160013	0.00158322	-1.47182	150.92	0.333688	-1.67103	0.0947163	0.403547	1.63872	150.92	0.338579	2.10458	0.0353282	0.213606	6.58289	6.89811	7.85423	7.29597	7.31193
23884004	chr1	380991	382652	+	monooxygenase	protein_coding	XP_012046558.1	CNAG_00141	-1.24209	85.8409	0.226178	-1.38287	0.166705	0.518119	1.84443	85.8409	0.213773	4.13136	3.60618e-05	0.00180984	1.39814	85.8409	0.217803	2.21995	0.0264224	0.173398	-2.29095	85.8409	0.215794	-5.54208	2.98894e-08	1.29654e-06	-1.3192	85.8409	0.206999	-1.93075	0.0535137	0.316405	1.73662	85.8409	0.219787	3.62299	0.000291216	0.00758031	5.77231	6.08788	6.97218	6.57186	6.11336
23889592	chr13	340551	344554	-	hypothetical protein	protein_coding	XP_012053454.1	CNAG_06381	-1.24	1299.88	0.201474	-1.54033	0.12348	0.441375	-2.15901	1299.88	0.202514	-5.48292	4.18354e-08	5.16161e-06	-2.07568	1299.88	0.202417	-5.20502	1.93973e-07	1.98994e-05	1.74114	1299.88	0.202591	3.94902	7.84726e-05	0.000884714	1.04015	1299.88	0.203529	0.279001	0.780244	0.926238	-1.67394	1299.88	0.202494	-3.67048	0.000242091	0.00667521	10.5734	10.8838	9.77409	9.83068	10.5942
23884118	chr1	767355	772062	+	DNA repair protein RAD5	protein_coding	XP_012046247.1	CNAG_00299	-1.2392	674.446	0.258063	-1.19898	0.230535	0.60329	2.62324	674.446	0.255705	5.44124	5.29097e-08	6.25589e-06	2.29087	674.446	0.255884	4.67358	2.95995e-06	0.000194798	-3.25073	674.446	0.255987	-6.64395	3.05379e-11	3.29162e-09	-1.14509	674.446	0.253791	-0.770148	0.441212	0.750665	2.83885	674.446	0.256166	5.8763	4.1955e-09	7.78453e-07	8.33986	8.649	10.0401	9.84464	8.88726
23889453	chr12	677164	681792	+	fanconi-associated nuclease 1	protein_coding	XP_012053052.1	CNAG_06227	-1.23778	295.8	0.288959	-1.06503	0.28686	0.664482	1.92298	295.8	0.285926	3.29926	0.000969401	0.0219146	1.62514	295.8	0.286435	2.44581	0.0144525	0.11974	-2.38022	295.8	0.286377	-4.3687	1.24987e-05	0.000190806	-1.18327	295.8	0.28383	-0.855362	0.392351	0.715955	2.01156	295.8	0.286885	3.51471	0.000440234	0.0104341	7.48042	7.78816	8.73083	8.48673	7.99411
23886260	chr3	987438	989681	-	hypothetical protein	protein_coding	XP_012048075.1	CNAG_02697	-1.23705	64.752	0.324801	-0.944884	0.344718	0.72019	-2.05681	64.752	0.336156	-3.09502	0.00196801	0.0356593	-2.52929	64.752	0.341054	-3.92528	8.66285e-05	0.00300628	1.66268	64.752	0.337028	2.1764	0.0295252	0.0939785	-1.22972	64.752	0.352718	-0.845786	0.397672	0.720561	-2.04462	64.752	0.341914	-3.01782	0.00254603	0.0377093	6.27966	6.58821	5.55245	5.25441	6.46183
23886693	chr8	230927	233605	+	CAMK/CAMKL/Chk1 protein kinase	protein_coding	XP_012050859.1	CNAG_03167	-1.23687	192.323	0.240116	-1.27726	0.201512	0.569632	1.7409	192.323	0.235283	3.39947	0.000675177	0.0173802	1.5711	192.323	0.235848	2.76352	0.00571819	0.0674099	-2.15326	192.323	0.236078	-4.68713	2.77066e-06	5.49039e-05	-1.10808	192.323	0.231736	-0.638937	0.522864	0.802353	1.94324	192.323	0.236641	4.05027	5.11584e-05	0.0020993	6.92576	7.23139	8.03184	7.881	7.19889
23883973	chr1	297372	299433	+	hypothetical protein	protein_coding	XP_012046534.1	CNAG_00107	-1.2368	216.058	0.470799	-0.651269	0.514873	0.83676	1.86232	216.058	0.468711	1.91398	0.0556231	0.307713	-1.14118	216.058	0.471105	-0.40442	0.685904	0.892903	-2.30333	216.058	0.469028	-2.56641	0.0102758	0.0422065	-2.12524	216.058	0.469336	-2.31737	0.0204835	0.206059	1.08379	216.058	0.471421	0.246259	0.805482	0.939458	7.26312	7.57048	8.46793	7.37906	7.95731
23887504	chr2	1509344	1511167	-	cell cycle checkpoint protein	protein_coding	XP_012047315.1	CNAG_04055	-1.22845	78.8146	0.268849	-1.1041	0.26955	0.650152	1.9543	78.8146	0.256955	3.76196	0.000168588	0.00621338	1.35587	78.8146	0.261854	1.67733	0.0934788	0.360082	-2.40076	78.8146	0.258557	-4.88669	1.02545e-06	2.41558e-05	-1.44137	78.8146	0.251275	-2.09905	0.0358125	0.266295	1.66561	78.8146	0.263426	2.79414	0.00520378	0.0632432	5.64992	5.94305	6.91239	6.3762	5.90837
23887710	chr9	453591	455754	+	metalloendopeptidase	protein_coding	XP_012051469.1	CNAG_04275	-1.22607	124.581	0.503075	-0.584493	0.558889	0.857072	-1.75027	124.581	0.505971	-1.5961	0.110466	0.443645	-2.10367	124.581	0.507331	-2.11481	0.0344462	0.204508	1.42755	124.581	0.506254	1.01438	0.310399	0.498348	-1.20191	124.581	0.510483	-0.519758	0.603232	0.846199	-1.71578	124.581	0.507614	-1.53436	0.12494	0.415966	7.14869	7.44342	6.63767	6.37153	7.62807
23885387	chr11	635744	637867	-	hypothetical protein	protein_coding	XP_012052692.1	CNAG_01695	-1.22447	33.838	0.373396	-0.782442	0.433955	0.787673	1.92365	33.838	0.353744	2.66817	0.00762661	0.0860176	1.39287	33.838	0.360985	1.32432	0.185396	0.505797	-2.35546	33.838	0.356325	-3.46876	0.000522858	0.00407853	-1.38107	33.838	0.343298	-1.3568	0.174843	0.515707	1.70553	33.838	0.363515	2.11881	0.0341062	0.209901	4.43156	4.7227	5.66135	5.20001	4.94875
23884874	chr5	1119168	1120856	-	hypothetical protein	protein_coding	XP_012049334.1	CNAG_01131	-1.22199	31.4044	0.500876	-0.577444	0.56364	0.859346	1.44623	31.4044	0.490238	1.08579	0.27757	0.643048	1.97951	31.4044	0.484318	2.03409	0.0419426	0.228079	-1.76727	31.4044	0.492242	-1.66894	0.0951284	0.221448	1.36874	31.4044	0.475384	0.952594	0.340796	0.675653	2.41894	31.4044	0.486347	2.6203	0.00878531	0.0909293	4.286	4.57776	5.11504	5.57207	4.58964
23884887	chr5	1086069	1088546	-	replication factor A1	protein_coding	XP_012049346.1	CNAG_01144	-1.22107	817.001	0.17957	-1.60466	0.108569	0.408809	1.72972	817.001	0.178076	4.43932	9.02451e-06	0.000577569	1.69303	817.001	0.178098	4.26509	1.99821e-05	0.000953175	-2.11211	817.001	0.178287	-6.05029	1.4459e-09	9.32115e-08	-1.02167	817.001	0.176804	-0.174943	0.861124	0.953309	2.06731	817.001	0.178309	5.87607	4.20133e-09	7.78453e-07	8.99645	9.28408	10.0746	10.0437	9.29694
23884468	chr1	1786261	1787809	-	hypothetical protein	protein_coding	XP_012046890.1	CNAG_00686	-1.21952	1427.39	0.46548	-0.615092	0.538494	0.84798	-1.43806	1427.39	0.465639	-1.1256	0.260336	0.626967	-2.36198	1427.39	0.465998	-2.66095	0.00779215	0.0842123	1.1792	1427.39	0.465665	0.510689	0.609569	0.760919	-1.64248	1427.39	0.466183	-1.53561	0.124635	0.449144	-1.93681	1427.39	0.466024	-2.04643	0.0407145	0.228427	10.6375	10.9239	10.4	9.68405	10.9855
23886792	chr8	557495	559443	+	dihydrodipicolinate synthetase family protein	protein_coding	XP_012050901.1;XP_012051144.1	CNAG_03280	-1.21896	301.983	0.45209	-0.631845	0.527488	0.841614	2.06345	301.983	0.450369	2.32046	0.0203161	0.167515	-1.22966	301.983	0.452645	-0.658927	0.509943	0.794054	-2.51527	301.983	0.450566	-2.95343	0.00314267	0.0167971	-2.53735	301.983	0.451122	-2.97773	0.00290389	0.0813557	-1.00878	301.983	0.452841	-0.0278438	0.977787	0.993321	7.7204	8.00639	9.05208	7.70791	8.18109
23886919	chr8	886412	887898	-	hypothetical protein	protein_coding	XP_012050944.1	CNAG_03411	-1.21706	164.77	0.316829	-0.894483	0.371063	0.743432	1.74665	164.77	0.312827	2.572	0.0101114	0.10481	1.39526	164.77	0.314013	1.53031	0.12594	0.421774	-2.12577	164.77	0.313359	-3.47202	0.000516565	0.00405164	-1.25184	164.77	0.310512	-1.04361	0.296667	0.641435	1.69812	164.77	0.314543	2.42872	0.0151524	0.1272	6.77088	7.05277	7.85738	7.53298	6.88542
23885160	chr5	290468	291329	-	hypothetical protein	protein_coding	XP_012049548.1	CNAG_01446	-1.21407	692.168	0.584001	-0.479194	0.631801	0.889307	-2.27827	692.168	0.584743	-2.03156	0.0421981	0.265202	-2.38823	692.168	0.584796	-2.14766	0.0317407	0.194572	1.87656	692.168	0.584779	1.55288	0.120451	0.261566	-1.04826	692.168	0.585573	-0.116128	0.907551	0.969834	-1.96713	692.168	0.584831	-1.66902	0.0951139	0.366755	9.73197	10.012	8.82429	8.75645	10.0185
23884276	chr1	1215773	1216929	-	mitochondrial protein	protein_coding	XP_012046743.1	CNAG_00471	-1.21292	230.384	0.201108	-1.38475	0.166128	0.516948	1.79566	230.384	0.19642	4.29952	1.71169e-05	0.00101193	1.38307	230.384	0.197992	2.36308	0.0181237	0.138176	-2.17799	230.384	0.196994	-5.70067	1.19336e-08	5.82948e-07	-1.29832	230.384	0.193812	-1.94334	0.0519754	0.3123	1.67755	230.384	0.198561	3.75882	0.000170714	0.00511115	7.24737	7.52568	8.36993	7.9915	7.64129
23888509	chr4	608565	609265	+	hypothetical protein	protein_coding	XP_012048759.1	CNAG_05167	-1.21204	300.226	0.652763	-0.425011	0.670829	0.908153	-1.65076	300.226	0.653562	-1.10644	0.268537	0.635524	-2.59212	300.226	0.654747	-2.09872	0.0358417	0.209346	1.36197	300.226	0.653637	0.68187	0.495321	0.669526	-1.57026	300.226	0.655619	-0.992961	0.320729	0.659029	-2.13865	300.226	0.654822	-1.67481	0.0939724	0.364407	8.45809	8.73585	8.01317	7.36235	8.97136
23883989	chr1	337928	339472	-	2-deoxy-D-gluconate 3-dehydrogenase	protein_coding	XP_012046547.1	CNAG_00126	-1.21046	470.748	0.361884	-0.761447	0.44639	0.798348	2.66609	470.748	0.35973	3.93275	8.3979e-05	0.00359892	1.69483	470.748	0.360418	2.11182	0.0347018	0.205516	-3.2272	470.748	0.359914	-4.69635	2.64846e-06	5.29245e-05	-1.57308	470.748	0.35844	-1.82343	0.0682389	0.349511	2.05152	470.748	0.360602	2.8749	0.00404157	0.052784	7.97367	8.24991	9.66451	9.01031	8.77569
23889607	chr13	374705	375632	+	hypothetical protein	protein_coding	XP_012053466.1	CNAG_06396	-1.20925	33.8952	0.70604	-0.388246	0.697834	0.921017	-1.86057	33.8952	0.714146	-1.25429	0.209738	0.573361	-4.10852	33.8952	0.735226	-2.77278	0.00555797	0.0664939	1.53861	33.8952	0.71468	0.869798	0.384411	0.571515	-2.20821	33.8952	0.743526	-1.5371	0.124268	0.449144	-3.39757	33.8952	0.735744	-2.39826	0.0164734	0.133937	5.42284	5.69984	4.80888	3.66391	5.70842
23889294	chr12	136640	139632	+	hypothetical protein	protein_coding	XP_012053099.1	CNAG_06036	-1.20913	387.167	0.19406	-1.41176	0.15802	0.50578	-1.60569	387.167	0.196074	-3.48437	0.000493305	0.0140461	-2.05668	387.167	0.197565	-5.2657	1.39656e-07	1.52225e-05	1.32798	387.167	0.196265	2.08508	0.037062	0.111815	-1.28087	387.167	0.199732	-1.78803	0.0737716	0.358853	-1.70097	387.167	0.197755	-3.87528	0.000106504	0.00363024	8.76831	9.04273	8.3604	8.00332	8.98628
23892093	chr13	230323	232814	+	hypothetical RNA	ncRNA	.	CNAG_13117	-1.20855	48.7846	0.305986	-0.893119	0.371794	0.74424	1.85115	48.7846	0.290973	3.05328	0.00226357	0.0393782	1.27774	48.7846	0.298213	1.18573	0.235729	0.562204	-2.23722	48.7846	0.292654	-3.96954	7.2011e-05	0.000820971	-1.44876	48.7846	0.284518	-1.87975	0.0601419	0.330771	1.54422	48.7846	0.299853	2.09063	0.0365616	0.21633	5.02946	5.30169	6.18825	5.64718	5.65331
23887969	chr10	993013	996032	+	G2/mitotic-specific cyclin 1/2	protein_coding	XP_012052068.1	CNAG_04575	-1.20777	737.783	0.253129	-1.07592	0.281964	0.658943	1.57855	737.783	0.252125	2.61221	0.00899585	0.0959558	1.83898	737.783	0.251884	3.48934	0.000484218	0.0112973	-1.90653	737.783	0.252261	-3.69042	0.000223886	0.00207928	1.16498	737.783	0.251013	0.877663	0.380127	0.704881	2.22107	737.783	0.252021	4.5681	4.92168e-06	0.000288518	8.86354	9.13544	9.79455	10.0152	8.92176
23887772	chr9	605031	606973	-	cation diffusion facilitator	protein_coding	XP_012051500.1	CNAG_04337	-1.20716	5.71465	0.776719	-0.349701	0.726563	NA	-2.14199	5.71465	0.832368	-1.32027	0.186745	0.55389	-3.86824	5.71465	0.909577	-2.1457	0.031897	0.194909	1.7744	5.71465	0.834913	0.99092	0.321725	0.50895	-1.80591	5.71465	0.959749	-0.88849	0.374277	0.699239	-3.20441	5.71465	0.911906	-1.84236	0.0654226	0.301469	2.89274	3.17039	2.07078	1.15558	3.12394
23891505	chr6	164121	164500	+	hypothetical RNA	ncRNA	.	CNAG_12523	-1.20652	91.6721	0.267754	-1.01159	0.311736	0.693786	2.12791	91.6721	0.256118	4.25365	2.10314e-05	0.00116441	1.60054	91.6721	0.259254	2.61736	0.00886123	0.0888594	-2.56737	91.6721	0.257225	-5.28833	1.23436e-07	4.43497e-06	-1.32949	91.6721	0.248364	-1.65432	0.0980627	0.410321	1.93109	91.6721	0.260348	3.64673	0.0002656	0.00709895	5.7743	6.04387	7.13337	6.72224	6.30989
23886704	chr8	267707	268584	+	hypothetical protein	protein_coding	XP_012051079.1	CNAG_03178	-1.20576	155.959	0.461667	-0.584722	0.558735	0.857028	-1.69648	155.959	0.464097	-1.64308	0.100366	0.424337	-2.03633	155.959	0.465254	-2.20518	0.0274414	0.177251	1.40698	155.959	0.464285	1.06099	0.288695	0.475962	-1.20032	155.959	0.467852	-0.563046	0.573404	0.828857	-1.68883	155.959	0.465442	-1.62431	0.104309	0.383788	7.47372	7.7441	6.98304	6.71688	7.90666
23884146	chr1	841719	843189	-	NADH dehydrogenase (ubiquinone) 1 beta subcomplex 8	protein_coding	XP_012046656.1	CNAG_00329	-1.2054	70.1455	0.250166	-1.07734	0.281329	0.658136	1.7354	70.1455	0.237444	3.3493	0.000810163	0.0193551	1.79147	70.1455	0.236732	3.55314	0.000380665	0.00925268	-2.09185	70.1455	0.238911	-4.45681	8.31877e-06	0.000134806	1.03231	70.1455	0.224806	0.204054	0.838311	0.946975	2.15944	70.1455	0.238204	4.66262	3.12215e-06	0.000194465	5.44373	5.70926	6.50724	6.55112	5.88803
23884128	chr1	793054	797066	+	membrane protein	protein_coding	XP_012046253.1	CNAG_00309	-1.20462	220.792	0.238297	-1.12707	0.259712	0.637441	1.72992	220.792	0.234454	3.37255	0.000744748	0.0183956	1.40859	220.792	0.235528	2.0985	0.0358613	0.209346	-2.0839	220.792	0.234892	-4.50967	6.49274e-06	0.000109407	-1.22812	220.792	0.232082	-1.27735	0.201477	0.549132	1.69682	220.792	0.235965	3.23283	0.0012257	0.0225606	7.20512	7.47471	8.26346	7.96837	7.65946
23883983	chr1	320587	321863	-	hypothetical protein	protein_coding	XP_012046182.1	CNAG_00120	-1.20356	137.501	0.308173	-0.867399	0.385724	0.754284	2.25058	137.501	0.300931	3.88892	0.000100691	0.00415633	1.71691	137.501	0.302594	2.57711	0.00996306	0.0956515	-2.70871	137.501	0.301558	-4.76725	1.86754e-06	3.8398e-05	-1.31083	137.501	0.295855	-1.31984	0.18689	0.533186	2.06641	137.501	0.303218	3.45338	0.000553613	0.0122994	6.3016	6.5691	7.73895	7.34471	6.81797
23887966	chr10	1006265	1010846	-	hypothetical protein	protein_coding	XP_012052065.1	CNAG_04570	-1.20107	1347.94	0.276364	-0.956401	0.33887	0.716454	1.70324	1347.94	0.275844	2.78521	0.00534934	0.0691683	1.38278	1347.94	0.275998	1.69412	0.090243	0.352879	-2.0457	1347.94	0.275901	-3.74263	0.000182101	0.00176976	-1.23175	1347.94	0.275535	-1.09137	0.275111	0.622099	1.66081	1347.94	0.276055	2.65124	0.00801979	0.0859224	9.83414	10.0983	10.8665	10.5658	10.2233
23884336	chr1	1370854	1371753	-	hypothetical protein	protein_coding	XP_012046789.1	CNAG_00538	-1.19833	138.457	0.181712	-1.43648	0.150865	0.490545	1.85534	138.457	0.172517	5.16868	2.35758e-07	2.4186e-05	1.51018	138.457	0.174762	3.40304	0.000666413	0.0140876	-2.22331	138.457	0.173393	-6.64796	2.97177e-11	3.28104e-09	-1.22856	138.457	0.166094	-1.78791	0.07379	0.358853	1.8097	138.457	0.175627	4.87253	1.10176e-06	8.35419e-05	6.47487	6.73426	7.62674	7.32888	6.79909
23890187	chr1	569224	571540	+	hypothetical protein	protein_coding	XP_012047034.1	CNAG_07330	-1.19733	65.0501	0.306941	-0.846485	0.397282	0.760752	1.46736	65.0501	0.299168	1.8492	0.0644296	0.334919	1.71441	65.0501	0.29673	2.62095	0.00876841	0.0883936	-1.75691	65.0501	0.300194	-2.70838	0.00676119	0.0303082	1.16837	65.0501	0.289745	0.774804	0.438455	0.750479	2.05272	65.0501	0.297765	3.48442	0.000493208	0.0112258	5.43449	5.69217	6.24796	6.47978	5.59105
23885378	chr11	609245	611097	-	hypothetical protein	protein_coding	XP_012052685.1	CNAG_01686	-1.19335	275.124	0.38572	-0.661161	0.508509	0.832827	-1.79627	275.124	0.387573	-2.18025	0.0292387	0.21305	-2.41379	275.124	0.38898	-3.26829	0.00108199	0.0202438	1.50523	275.124	0.387672	1.52187	0.128042	0.272662	-1.34378	275.124	0.390916	-1.0905	0.275494	0.622763	-2.02269	275.124	0.389078	-2.61201	0.00900105	0.0920694	8.3584	8.61408	7.76956	7.3422	8.60059
23884001	chr1	374491	375914	+	ubiquinone biosynthesis methyltransferase	protein_coding	XP_012046555.1	CNAG_00138	-1.19246	634.182	0.19501	-1.30218	0.192855	0.556928	2.00204	634.182	0.192956	5.19016	2.10118e-07	2.18774e-05	1.58901	634.182	0.193449	3.45378	0.000552792	0.0124396	-2.38734	634.182	0.193117	-6.50074	7.99243e-11	7.38418e-09	-1.25993	634.182	0.191542	-1.74029	0.0818083	0.37998	1.89483	634.182	0.193611	4.76248	1.91224e-06	0.000132515	8.61416	8.86806	9.86932	9.53587	9.0676
23890301	chr5	1792035	1794428	+	hypothetical protein	protein_coding	XP_012049148.1;XP_012049663.1	CNAG_07456	-1.19091	40.7954	0.367513	-0.685871	0.492794	0.823922	1.93004	40.7954	0.3505	2.7065	0.00679969	0.0803976	1.81556	40.7954	0.35143	2.44833	0.0143521	0.119191	-2.2985	40.7954	0.351853	-3.41249	0.000643723	0.00484085	-1.06305	40.7954	0.335019	-0.263306	0.792315	0.930087	2.16217	40.7954	0.352779	3.15348	0.00161336	0.0277896	4.61478	4.86882	5.81656	5.73072	4.88029
23891358	chr4	583526	585232	+	hypothetical RNA	ncRNA	.	CNAG_12375	-1.19049	47.754	0.422891	-0.594849	0.551945	0.856215	4.3723	47.754	0.388287	5.48149	4.21748e-08	5.16161e-06	3.26105	47.754	0.391709	4.35358	1.33932e-05	0.000686994	-5.20518	47.754	0.39004	-6.1018	1.0488e-09	7.53654e-08	-1.34076	47.754	0.355992	-1.18839	0.234681	0.585528	3.88225	47.754	0.393447	4.97371	6.56835e-07	5.328e-05	4.09034	4.32792	6.46313	6.03723	4.61899
23887809	chr9	704472	707750	-	hypothetical protein	protein_coding	XP_012051770.1	CNAG_04374	-1.19044	27.4776	0.387803	-0.648527	0.516644	0.836935	1.69172	27.4776	0.370515	2.04712	0.040646	0.259658	1.20567	27.4776	0.37993	0.710238	0.477557	0.774032	-2.0139	27.4776	0.372105	-2.71426	0.00664244	0.0298889	-1.40313	27.4776	0.363893	-1.34284	0.179325	0.522401	1.43529	27.4776	0.381481	1.36662	0.171743	0.492112	4.29254	4.53665	5.2914	4.80434	4.51953
23884014	chr1	415453	418413	+	transcription elongation regulator 1	protein_coding	XP_012046192.1	CNAG_00151	-1.1863	818.855	0.3853	-0.639677	0.522382	0.838707	2.41949	818.855	0.384279	3.31712	0.000909497	0.0209842	1.70772	818.855	0.384564	2.00764	0.0446814	0.236152	-2.87024	818.855	0.38434	-3.95787	7.56197e-05	0.000857988	-1.4168	818.855	0.383603	-1.3103	0.190095	0.537202	2.02586	818.855	0.384625	2.64813	0.00809396	0.0859947	8.85343	9.09997	10.3744	9.87147	9.60935
23887757	chr9	562318	563238	+	hypothetical protein	protein_coding	XP_012051733.1	CNAG_04322	-1.18578	410.852	0.68414	-0.359339	0.719341	0.927141	-1.363	410.852	0.684473	-0.652742	0.513923	0.814125	-2.66451	410.852	0.68568	-2.062	0.0392082	0.219099	1.14945	410.852	0.684507	0.293563	0.769092	0.870004	-1.95488	410.852	0.686046	-1.40965	0.158643	0.497168	-2.24705	410.852	0.685713	-1.70338	0.0884971	0.35197	8.87449	9.12055	8.67415	7.70707	9.19281
23883919	chr1	146729	148175	-	hypothetical protein	protein_coding	XP_012046490.1	CNAG_00050	-1.18569	178.007	0.207035	-1.18688	0.235275	0.60963	1.96683	178.007	0.20014	4.87594	1.08292e-06	9.21275e-05	1.71637	178.007	0.201088	3.87571	0.000106313	0.00348188	-2.33205	178.007	0.20062	-6.0891	1.13544e-09	7.99754e-08	-1.14592	178.007	0.194477	-1.01046	0.312276	0.65248	2.03508	178.007	0.201566	5.08561	3.66446e-07	3.29908e-05	6.76418	7.01038	7.98492	7.78834	7.36784
23884971	chr5	846066	847277	-	hypothetical protein	protein_coding	XP_012049013.1	CNAG_01237	-1.18498	67.1905	0.323315	-0.757336	0.448849	0.799076	-2.11494	67.1905	0.33716	-3.20506	0.00135034	0.0280355	-1.28717	67.1905	0.326669	-1.11488	0.2649	0.597846	1.7848	67.1905	0.337577	2.47576	0.0132952	0.0513197	1.6431	67.1905	0.340791	2.10223	0.0355331	0.26522	-1.08624	67.1905	0.327099	-0.364844	0.715228	0.900623	6.19828	6.44135	5.36291	6.07203	5.99652
23883956	chr1	246364	248042	-	prohibitin PHB1	protein_coding	XP_012046518.1	CNAG_00088	-1.18313	322.997	0.178786	-1.35697	0.174789	0.531928	2.13339	322.997	0.173822	6.28888	3.19759e-10	7.96656e-08	1.84017	322.997	0.174466	5.04306	4.58151e-07	3.94576e-05	-2.52407	322.997	0.174123	-7.67131	1.70252e-14	4.32561e-12	-1.15934	322.997	0.169684	-1.25706	0.208732	0.557898	2.17716	322.997	0.174766	6.42258	1.33986e-10	3.89453e-08	7.55036	7.79527	8.88777	8.675	8.10146
23889502	chr13	97425	98807	-	glutathione peroxidase	protein_coding	XP_012053381.1	CNAG_06287	-1.18257	6.47535	0.659436	-0.36687	0.713716	NA	-2.88654	6.47535	0.764084	-2.00154	0.0453347	0.276687	-1.4989	6.47535	0.68722	-0.849658	0.395515	0.717526	2.4409	6.47535	0.765721	1.68131	0.0927027	0.217437	1.92578	6.47535	0.789775	1.1971	0.231267	0.581168	-1.26749	6.47535	0.689039	-0.496307	0.619678	0.855314	2.94052	3.17637	1.67821	2.58108	2.57236
23891319	chr4	53072	55306	-	hypothetical RNA	ncRNA	.	CNAG_12335	-1.18154	18.9517	0.605311	-0.397591	0.690932	0.917931	1.88621	18.9517	0.583464	1.56906	0.116633	0.456334	2.00501	18.9517	0.581748	1.72516	0.0844979	0.341153	-2.22863	18.9517	0.5849	-1.97668	0.0480782	0.136375	1.06298	18.9517	0.560479	0.15722	0.875072	0.959728	2.369	18.9517	0.583188	2.13358	0.0328774	0.20443	3.48356	3.72662	4.63626	4.72871	4.06614
23890824	chr12	496897	497628	+	hypothetical protein	protein_coding	XP_012053264.1	CNAG_08019	-1.18019	10.9619	0.481809	-0.496086	0.619834	0.885933	-2.1715	10.9619	0.53389	-2.09536	0.0361393	0.242879	-2.2024	10.9619	0.533909	-2.13347	0.0328864	0.197943	1.83995	10.9619	0.535141	1.64381	0.100216	0.230047	-1.01423	10.9619	0.582491	-0.0350036	0.972077	0.990063	-1.86614	10.9619	0.535161	-1.68185	0.0925983	0.361279	3.73896	3.98454	2.88037	2.8685	3.53684
23890467	chr6	730825	732992	-	hypothetical protein	protein_coding	XP_012050251.1	CNAG_07642	-1.17872	26.7268	0.446546	-0.531244	0.59525	0.877189	2.28034	26.7268	0.41988	2.83236	0.00462056	0.0633136	1.9487	26.7268	0.423213	2.27429	0.0229483	0.160408	-2.68789	26.7268	0.421247	-3.38632	0.00070837	0.00520593	-1.17019	26.7268	0.396427	-0.571959	0.56735	0.826269	2.29698	26.7268	0.424569	2.82577	0.00471669	0.0587565	3.89936	4.14432	5.32711	5.09414	4.59045
23884238	chr1	1121659	1122563	+	hypothetical protein	protein_coding	XP_012046310.1	CNAG_00430	-1.17852	29.4253	0.432631	-0.547744	0.583868	0.870202	1.33156	29.4253	0.423738	0.974941	0.32959	0.688388	1.74274	29.4253	0.417182	1.92087	0.0547475	0.263212	-1.56927	29.4253	0.424736	-1.53058	0.125874	0.269557	1.30879	29.4253	0.408989	0.949255	0.342491	0.677299	2.05384	29.4253	0.418195	2.48287	0.0130329	0.115524	4.34559	4.58169	4.98607	5.3831	4.68499
23883927	chr1	163415	166225	-	T-complex protein 1 subunit epsilon	protein_coding	XP_012046498.1	CNAG_00058	-1.17842	953.597	0.218383	-1.08456	0.278118	0.656009	2.27311	953.597	0.216838	5.46338	4.67165e-08	5.61886e-06	2.18304	953.597	0.216876	5.19346	2.0642e-07	2.08694e-05	-2.67867	953.597	0.216917	-6.55328	5.62859e-11	5.41105e-09	-1.04126	953.597	0.2154	-0.270802	0.786543	0.9292	2.57253	953.597	0.216955	6.28328	3.31513e-10	8.56532e-08	9.00405	9.24095	10.4254	10.3671	9.55615
23890026	chr5	29966	32087	-	phosphopyruvate hydratase	protein_coding	XP_012048898.1	CNAG_06868	-1.17828	183.235	0.622919	-0.379954	0.70398	0.923425	-1.99361	183.235	0.624882	-1.59292	0.111179	0.445481	-6.01653	183.235	0.632682	-4.092	4.27671e-05	0.00175171	1.69197	183.235	0.624939	1.21405	0.22473	0.401791	-3.0179	183.235	0.63467	-2.51083	0.0120449	0.160047	-5.10621	183.235	0.632738	-3.71758	0.000201142	0.00575069	7.9489	8.18613	7.19183	5.59674	8.46189
23887991	chr10	927229	929658	+	hypothetical protein, variant	protein_coding	XP_012052089.1;XP_012052090.1	CNAG_04598	-1.1739	62.479	0.35563	-0.650406	0.51543	0.83676	3.37772	62.479	0.333975	5.25803	1.45605e-07	1.5871e-05	2.14611	62.479	0.339169	3.2483	0.00116095	0.0213688	-3.96509	62.479	0.334742	-5.93697	2.90336e-09	1.70698e-07	-1.57388	62.479	0.317199	-2.06281	0.0391303	0.275452	2.51931	62.479	0.339925	3.92154	8.79849e-05	0.0032648	4.84878	5.08265	6.84047	6.18215	5.24148
23883975	chr1	301104	302469	+	large subunit ribosomal protein L34	protein_coding	XP_012046536.1;XP_012046537.1	CNAG_00109	-1.17221	115.982	0.359225	-0.638136	0.523385	0.839145	2.11199	115.982	0.352305	3.06156	0.00220187	0.0386909	2.07326	115.982	0.352359	2.98531	0.00283291	0.0403462	-2.4757	115.982	0.352612	-3.70899	0.000208087	0.00195811	-1.01868	115.982	0.345615	-0.0772554	0.93842	0.979812	2.4303	115.982	0.352667	3.63271	0.000280462	0.00743916	6.03739	6.26319	7.34297	7.31369	6.24396
23886357	chr3	742463	745038	+	dihydroxyacetone kinase	protein_coding	XP_012048141.1	CNAG_02799	-1.17077	463.496	0.534854	-0.425273	0.670637	0.908153	2.10306	463.496	0.533957	2.00857	0.0445832	0.273565	-1.31615	463.496	0.535378	-0.740274	0.459134	0.762705	-2.4622	463.496	0.533996	-2.43438	0.0149174	0.0559422	-2.76794	463.496	0.534521	-2.74791	0.00599766	0.119201	-1.12418	463.496	0.535416	-0.315394	0.752462	0.917513	8.39088	8.6187	9.69116	8.22192	9.20384
23888240	chr10	173117	177765	+	iron regulator 1	protein_coding	XP_012051928.1;XP_012052259.1	CNAG_04864	-1.1683	437.174	0.428035	-0.524267	0.600093	0.87859	1.56734	437.174	0.427315	1.5172	0.129217	0.477987	-1.32779	437.174	0.428677	-0.954149	0.340008	0.67537	-1.83112	437.174	0.427356	-2.04215	0.0411364	0.121178	-2.0811	437.174	0.427999	-2.47043	0.013495	0.168711	-1.13652	437.174	0.428718	-0.430626	0.66674	0.879508	8.48544	8.70971	9.35831	8.30043	8.96443
23890178	chr1	545047	548595	-	hypothetical protein	protein_coding	XP_012047025.1;XP_012047026.1	CNAG_07321	-1.16732	241.696	0.183899	-1.21373	0.22485	0.597343	1.58031	241.696	0.179898	3.66992	0.00024263	0.00809851	1.95888	241.696	0.178467	5.43534	5.4691e-08	6.69341e-06	-1.84474	241.696	0.180108	-4.90492	9.3467e-07	2.23129e-05	1.23955	241.696	0.174558	1.77487	0.075919	0.363494	2.28665	241.696	0.178679	6.6781	2.42062e-11	8.04107e-09	7.26289	7.48367	8.14465	8.45622	7.49891
23889439	chr12	641592	644780	-	hypothetical protein	protein_coding	XP_012053049.1	CNAG_06213	-1.16685	174.451	0.315499	-0.705614	0.480428	0.816836	-2.11468	174.451	0.320508	-3.37102	0.000748904	0.0183956	-2.34959	174.451	0.321442	-3.83401	0.000126073	0.00397957	1.8123	174.451	0.320591	2.67574	0.00745649	0.0327037	-1.11109	174.451	0.326442	-0.46554	0.641545	0.869351	-2.01362	174.451	0.321525	-3.14063	0.00168587	0.0286844	7.76142	7.98531	6.90377	6.75057	7.95982
23890167	chr1	283985	285146	+	hypothetical protein	protein_coding	XP_012047017.1	CNAG_07310	-1.16611	303.011	0.229265	-0.967029	0.33353	0.712365	1.92827	303.011	0.226076	4.19021	2.78693e-05	0.00148362	1.3539	303.011	0.227509	1.92134	0.0546893	0.263212	-2.24858	303.011	0.226198	-5.1681	2.36487e-07	7.41132e-06	-1.42423	303.011	0.224418	-2.27338	0.0230033	0.215196	1.5788	303.011	0.227629	2.89429	0.00380015	0.0510538	7.66013	7.88274	8.82898	8.31739	8.26892
23883962	chr1	261099	266618	+	NAD-dependent epimerase/dehydratase	protein_coding	XP_012046523.1	CNAG_00094	-1.16466	60.4921	0.623077	-0.352948	0.724128	0.928746	5.2915	60.4921	0.606669	3.96209	7.42961e-05	0.00330121	1.27781	60.4921	0.618672	0.57166	0.567552	0.827428	-6.16282	60.4921	0.607015	-4.32212	1.54541e-05	0.000222101	-4.14108	60.4921	0.602493	-3.40254	0.000667624	0.036963	1.48822	60.4921	0.619012	0.926612	0.354128	0.683682	4.62191	4.84504	7.24811	5.19318	5.49885
23885331	chr11	476457	478688	+	hypothetical protein	protein_coding	XP_012052653.1	CNAG_01635	-1.16367	66.7164	0.53279	-0.410438	0.681485	0.914368	1.55863	66.7164	0.529134	1.21006	0.226258	0.594124	-1.45715	66.7164	0.537459	-1.01058	0.312218	0.646105	-1.81373	66.7164	0.529302	-1.62282	0.104629	0.237347	-2.27115	66.7164	0.534001	-2.21615	0.0266812	0.233815	-1.2522	66.7164	0.537624	-0.603521	0.546162	0.812925	5.80227	6.02272	6.66492	5.47819	6.25299
23887850	chr9	800105	801829	+	alpha-ketoglutarate-dependent 2,4-dichlorophenoxyacetate dioxygenase	protein_coding	XP_012051796.1	CNAG_04417	-1.16362	30.7161	0.491941	-0.444401	0.656753	0.901239	1.15065	30.7161	0.489433	0.413645	0.679134	0.893856	-2.43928	30.7161	0.520058	-2.47367	0.0133733	0.113604	-1.33892	30.7161	0.489757	-0.859754	0.389925	0.576939	-2.80676	30.7161	0.517993	-2.87437	0.00404829	0.0987444	-2.09628	30.7161	0.520363	-2.0521	0.0401604	0.227772	4.9462	5.16627	5.37569	3.86868	5.09319
23884960	chr5	885744	887649	+	hypothetical protein	protein_coding	XP_012049400.1	CNAG_01223	-1.16281	107.378	0.308111	-0.706295	0.480004	0.816836	2.41628	107.378	0.297501	4.27825	1.88366e-05	0.00107188	2.36453	107.378	0.29759	4.17201	3.01922e-05	0.0013082	-2.80968	107.378	0.297781	-5.00503	5.58532e-07	1.49114e-05	-1.02189	107.378	0.286882	-0.108879	0.913299	0.972217	2.7495	107.378	0.29787	4.89867	9.64863e-07	7.56279e-05	5.79528	6.01433	7.28711	7.25885	6.18096
23890476	chr6	1416073	1418378	-	DEAD-box ATP-dependent RNA helicase 26	protein_coding	XP_012049879.1;XP_012050257.1	CNAG_07651	-1.16145	24.307	0.47786	-0.451859	0.651371	0.898542	-3.079	24.307	0.517898	-3.13278	0.00173157	0.0321262	-2.5325	24.307	0.507167	-2.64324	0.00821179	0.0853543	2.651	24.307	0.518155	2.71451	0.0066374	0.0298851	1.21579	24.307	0.545301	0.51696	0.605184	0.848036	-2.18047	24.307	0.50743	-2.21634	0.0266682	0.18119	5.02437	5.23616	3.60079	3.89327	4.7624
23884553	chr1	2037772	2039794	+	immunoreactive mannoprotein MP88	protein_coding	XP_012046953.1	CNAG_00776	-1.15896	638.104	0.352002	-0.604635	0.545421	0.85179	-2.01613	638.104	0.353317	-2.86312	0.00419485	0.0603367	-1.19678	638.104	0.352255	-0.735704	0.461911	0.763938	1.7396	638.104	0.353333	2.26064	0.0237815	0.0800291	1.68463	638.104	0.353585	2.12802	0.0333355	0.256788	-1.03263	638.104	0.352271	-0.131498	0.895382	0.9659	9.429	9.64172	8.63047	9.38367	9.20321
23885055	chr5	581415	582908	+	hypothetical protein	protein_coding	XP_012048975.1	CNAG_01331	-1.15837	48.8387	0.287732	-0.737122	0.461048	0.807336	1.75538	48.8387	0.274063	2.96203	0.00305621	0.0491768	1.37431	48.8387	0.279022	1.64397	0.100183	0.37413	-2.03337	48.8387	0.274424	-3.731	0.000190722	0.0018261	-1.27728	48.8387	0.265278	-1.33098	0.183197	0.527378	1.59195	48.8387	0.279377	2.40105	0.0163482	0.13323	5.0758	5.28916	6.10502	5.7467	5.386
23884047	chr1	506979	509420	+	ubiquitin carboxyl-terminal hydrolase 1	protein_coding	XP_012046593.1	CNAG_00187	-1.15678	612.63	0.149684	-1.40371	0.160404	0.510159	1.82987	612.63	0.147425	5.91309	3.35748e-09	6.33022e-07	1.50224	612.63	0.148007	3.96682	7.28368e-05	0.00263269	-2.11675	612.63	0.147477	-7.33573	2.20515e-13	4.12828e-11	-1.21809	612.63	0.145775	-1.95247	0.0508823	0.310991	1.73776	612.63	0.148058	5.38456	7.26208e-08	8.3354e-06	8.67122	8.88177	9.75302	9.46815	9.09051
23888678	chr14	79680	81635	-	hypothetical protein	protein_coding	XP_012053576.1	CNAG_05356	-1.15439	10.3787	0.563918	-0.367304	0.713392	0.925441	1.78804	10.3787	0.532275	1.57509	0.115235	0.453464	1.06205	10.3787	0.55994	0.155112	0.876733	0.961649	-2.0641	10.3787	0.532831	-1.96218	0.049741	0.139955	-1.68358	10.3787	0.528619	-1.42168	0.155119	0.493492	1.22602	10.3787	0.560468	0.524531	0.599909	0.843403	2.9265	3.14337	3.98845	3.20224	3.39253
23890202	chr1	728437	730856	+	T-complex protein 1 subunit eta	protein_coding	XP_012047046.1	CNAG_07346	-1.15413	2002.36	0.169302	-1.22155	0.221876	0.595443	1.75808	2002.36	0.168736	4.82408	1.4065e-06	0.000112932	1.5016	2002.36	0.16886	3.4733	0.000514105	0.0117974	-2.02906	2002.36	0.168747	-6.04934	1.45438e-09	9.32115e-08	-1.1708	2002.36	0.168304	-1.35169	0.176474	0.518137	1.73305	2002.36	0.168871	4.69775	2.63049e-06	0.000168352	10.4029	10.6097	11.4235	11.1961	10.8426
23884188	chr1	958473	960118	+	hypothetical protein	protein_coding	XP_012046681.1	CNAG_00376	-1.15063	69.5414	0.365171	-0.55433	0.579353	0.868014	1.7201	69.5414	0.356717	2.19359	0.028265	0.207992	2.322	69.5414	0.353379	3.43927	0.000583282	0.012798	-1.9792	69.5414	0.356815	-2.76029	0.00577494	0.0267278	1.34992	69.5414	0.344738	1.25566	0.209238	0.558347	2.67176	69.5414	0.353478	4.01097	6.04695e-05	0.00239698	5.35287	5.55972	6.33693	6.77208	5.92794
23891242	chr3	620285	622131	+	hypothetical RNA	ncRNA	.	CNAG_12257	-1.15033	17.4184	0.697709	-0.289596	0.772125	0.944203	3.50873	17.4184	0.660963	2.73987	0.00614643	0.0742133	1.58538	17.4184	0.679123	0.978952	0.327604	0.663001	-4.03622	17.4184	0.661192	-3.04451	0.00233062	0.0133714	-2.21318	17.4184	0.641549	-1.78649	0.0740197	0.359333	1.82372	17.4184	0.679346	1.27606	0.201936	0.529086	3.13644	3.32015	5.13342	3.98111	3.32782
23891875	chr10	334781	335884	-	hypothetical RNA	ncRNA	.	CNAG_12898	-1.14944	1065.96	0.247245	-0.812694	0.416394	0.775831	2.45465	1065.96	0.24607	5.26483	1.40316e-07	1.57878e-05	1.668	1065.96	0.246454	2.99497	0.00274469	0.039724	-2.82148	1065.96	0.246078	-6.08121	1.19282e-09	8.15933e-08	-1.47161	1065.96	0.245283	-2.27246	0.0230587	0.215196	1.91727	1065.96	0.246462	3.81015	0.000138882	0.00436416	9.27373	9.47449	10.7704	10.2129	9.65955
23884027	chr1	446801	448902	-	hypothetical protein	protein_coding	XP_012046577.1	CNAG_00164	-1.1489	92.6707	0.56728	-0.353014	0.724078	0.928746	-3.06456	92.6707	0.576699	-2.8016	0.00508501	0.0676392	-2.15952	92.6707	0.572535	-1.93998	0.0523819	0.258903	2.66737	92.6707	0.576715	2.45428	0.0141166	0.0539762	1.41909	92.6707	0.581884	0.867819	0.385493	0.710677	-1.87963	92.6707	0.572551	-1.59016	0.111798	0.397711	6.92249	7.12351	5.50652	6.01073	6.61958
23886172	chr6	2124	3096	+	hypothetical protein	protein_coding	XP_012049672.1	CNAG_02558	-1.14581	9.55313	0.467993	-0.419598	0.674779	0.910636	-2.61278	9.55313	0.55331	-2.50418	0.0122737	0.120593	-1.72959	9.55313	0.507766	-1.55668	0.119547	0.412035	2.28029	9.55313	0.55331	2.14928	0.0316121	0.0995964	1.51064	9.55313	0.587333	1.01332	0.310906	0.652451	-1.50949	9.55313	0.507765	-1.16995	0.242022	0.579987	3.55919	3.75408	2.35989	2.96333	3.37342
23884252	chr1	1159940	1160870	-	hypothetical protein	protein_coding	XP_012046720.1	CNAG_00446	-1.14383	11.5313	0.645833	-0.300187	0.764035	0.942144	2.94754	11.5313	0.576591	2.70471	0.00683643	0.0804143	3.73045	11.5313	0.567938	3.34429	0.00082493	0.0164676	-3.37147	11.5313	0.57636	-3.04216	0.00234886	0.0134323	1.26562	11.5313	0.487487	0.697125	0.485724	0.779125	4.26699	11.5313	0.567704	3.68717	0.000226762	0.00637859	2.24583	2.43283	3.99489	4.32476	3.10078
23889890	chr2	243902	244790	-	hypothetical protein	protein_coding	XP_012047685.1	CNAG_06715	-1.14355	22.717	0.493404	-0.392206	0.694906	0.919898	2.06258	22.717	0.467343	2.23488	0.0254256	0.193957	2.53823	22.717	0.462107	2.90803	0.00363711	0.0484207	-2.35866	22.717	0.467244	-2.64951	0.00806076	0.034712	1.23061	22.717	0.434064	0.689687	0.490391	0.781895	2.90258	22.717	0.462006	3.32752	0.000876217	0.0176985	3.61724	3.80782	4.85425	5.15651	3.77677
23884627	chr1	2253074	2254262	-	hypothetical protein	protein_coding	XP_012047004.1	CNAG_00851	-1.14184	114.528	0.53836	-0.355458	0.722247	0.928157	-1.83733	114.528	0.541759	-1.61993	0.105248	0.434442	-3.57632	114.528	0.548396	-3.35246	0.000800961	0.0161023	1.60909	114.528	0.54175	1.26672	0.205254	0.378284	-1.94648	114.528	0.551724	-1.74157	0.0815842	0.37998	-3.13206	114.528	0.548386	-3.00356	0.00266839	0.0389429	7.21429	7.40666	6.531	5.56866	7.60331
23891862	chr10	131802	133460	+	hypothetical RNA	ncRNA	.	CNAG_12885	-1.14138	25.4608	0.436258	-0.437295	0.661897	0.903692	1.67599	25.4608	0.418784	1.77899	0.0752419	0.36125	2.07658	25.4608	0.413028	2.5524	0.0106985	0.0995104	-1.91293	25.4608	0.418611	-2.23545	0.0253875	0.0843169	1.23902	25.4608	0.394343	0.784089	0.432988	0.749112	2.37016	25.4608	0.412852	3.01557	0.00256497	0.0378897	3.98703	4.17256	4.92366	5.23277	4.00869
23883953	chr1	239749	240880	-	histone chaperone ASF1	protein_coding	XP_012046516.1	CNAG_00085	-1.13931	158.421	0.217626	-0.864625	0.387245	0.755103	2.24855	158.421	0.209023	5.59266	2.2362e-08	3.24994e-06	2.0157	158.421	0.209791	4.82041	1.43262e-06	0.000107462	-2.5618	158.421	0.208937	-6.49555	8.27285e-11	7.54527e-09	-1.11552	158.421	0.200763	-0.785573	0.432118	0.748331	2.29651	158.421	0.209705	5.71967	1.06729e-08	1.73149e-06	6.50117	6.68723	7.8579	7.70087	6.68341
23885808	chr6	1069627	1074321	+	hypothetical protein	protein_coding	XP_012049835.1	CNAG_02152	-1.13931	182.019	0.18959	-0.992442	0.320982	0.700059	-2.0572	182.019	0.197802	-5.26123	1.43098e-07	1.58452e-05	-1.67445	182.019	0.194808	-3.81754	0.000134791	0.00421659	1.80566	182.019	0.197765	4.31078	1.62679e-05	0.000232389	1.22858	182.019	0.202773	1.46467	0.143012	0.476661	-1.46971	182.019	0.194771	-2.85222	0.00434152	0.0550663	7.75346	7.94053	6.90247	7.1996	7.60262
23888249	chr10	143634	147167	+	hypothetical protein, variant	protein_coding	XP_012052264.1;XP_012052265.1	CNAG_04873	-1.13471	32.6154	0.426612	-0.427365	0.669113	0.907817	1.40304	32.6154	0.417785	1.16939	0.242247	0.610567	2.03074	32.6154	0.409797	2.49393	0.0126339	0.110582	-1.59204	32.6154	0.417464	-1.60702	0.10805	0.24233	1.44739	32.6154	0.400265	1.33274	0.182617	0.526925	2.30429	32.6154	0.409469	2.94118	0.00326968	0.0453465	4.43192	4.61631	5.10626	5.64109	4.60803
23890242	chr1	2282393	2284382	-	hypothetical protein	protein_coding	XP_012047072.1	CNAG_07393	-1.13394	5.35684	0.831762	-0.21802	0.827413	NA	1.19932	5.35684	0.816265	0.321243	0.748026	0.921722	2.60161	5.35684	0.76087	1.81293	0.0698421	0.304702	-1.35996	5.35684	0.815054	-0.544209	0.586297	0.742157	2.16924	5.35684	0.742569	1.50449	0.132455	0.458933	2.95007	5.35684	0.759571	2.05477	0.0399008	0.227408	1.75089	1.91305	2.16245	3.29556	2.4058
23889517	chr13	137231	139294	-	hypothetical protein, variant	protein_coding	XP_012053397.1;XP_012053398.1	CNAG_06302	-1.13375	50.9271	0.536348	-0.33766	0.735619	0.931303	2.08744	50.9271	0.527794	2.01165	0.0442566	0.272974	1.30955	50.9271	0.532673	0.730411	0.465139	0.765209	-2.36664	50.9271	0.527624	-2.35554	0.0184957	0.0660865	-1.59402	50.9271	0.523888	-1.28399	0.199144	0.545653	1.4847	50.9271	0.532504	1.07074	0.284287	0.622078	5.08506	5.27108	6.3338	5.65789	5.74219
23891360	chr4	588993	589619	+	hypothetical RNA	ncRNA	.	CNAG_12377	-1.13239	39.7828	0.539799	-0.332289	0.739671	0.93422	-1.5288	39.7828	0.546606	-1.12037	0.262557	0.629847	-2.75211	39.7828	0.560737	-2.60468	0.00919596	0.0912908	1.35007	39.7828	0.546478	0.792402	0.428126	0.610899	-1.80018	39.7828	0.567169	-1.49539	0.134812	0.461167	-2.43036	39.7828	0.560612	-2.28531	0.0222947	0.162347	5.59936	5.78042	5.16664	4.30507	5.85304
23886154	chr6	48375	52118	-	hypothetical protein	protein_coding	XP_012050221.1	CNAG_02540	-1.13218	206.482	0.302594	-0.591875	0.553935	0.856459	-1.95892	206.482	0.306555	-3.16438	0.00155413	0.02992	-2.56421	206.482	0.308839	-4.39879	1.08855e-05	0.000579676	1.73023	206.482	0.306512	2.58051	0.00986532	0.0407324	-1.30899	206.482	0.312679	-1.24236	0.214104	0.562833	-2.26485	206.482	0.308796	-3.81941	0.000133772	0.0042466	8.03489	8.21296	7.24171	6.85292	7.77942
23884124	chr1	783426	785204	+	chaperone activator	protein_coding	XP_012046251.1;XP_012046642.1	CNAG_00305	-1.13188	998.066	0.299409	-0.596915	0.550564	0.855043	2.71032	998.066	0.298201	4.82381	1.40842e-06	0.000112932	2.12115	998.066	0.2984	3.63555	0.000277388	0.00732692	-3.06776	998.066	0.298178	-5.42355	5.8427e-08	2.36165e-06	-1.27776	998.066	0.297165	-1.18996	0.234061	0.584817	2.40089	998.066	0.298378	4.2348	2.28755e-05	0.00108558	9.03668	9.2159	10.654	10.3005	9.80428
23887627	chr9	237744	239695	+	O-methyltransferase	protein_coding	XP_012051435.1	CNAG_04188	-1.12355	369.06	0.212229	-0.791894	0.428423	0.784913	-2.10887	369.06	0.215882	-4.98639	6.15193e-07	5.72211e-05	-2.38625	369.06	0.216675	-5.7909	7.00087e-09	1.22095e-06	1.87697	369.06	0.215824	4.209	2.56501e-05	0.000345597	-1.13153	369.06	0.220197	-0.809617	0.41816	0.734042	-2.12385	369.06	0.216618	-5.01657	5.26008e-07	4.421e-05	8.88253	9.05134	7.9743	7.79603	8.90048
23888041	chr10	771767	774025	+	enoyl reductase	protein_coding	XP_012052121.1	CNAG_04652	-1.12342	92.2035	0.263378	-0.63748	0.523812	0.839228	1.78729	92.2035	0.255743	3.27585	0.00105345	0.0231096	1.41887	92.2035	0.258408	1.95328	0.050787	0.254702	-2.00788	92.2035	0.255379	-3.93797	8.21733e-05	0.000913407	-1.25966	92.2035	0.25025	-1.33081	0.183252	0.527378	1.59399	92.2035	0.258047	2.60665	0.00914316	0.0928423	6.00697	6.17604	7.01452	6.68515	6.35044
23890813	chr11	818480	825543	+	hypothetical protein	protein_coding	XP_012052946.1	CNAG_08008	-1.12185	96.9766	0.49807	-0.33305	0.739096	0.93384	1.24874	96.9766	0.496995	0.64483	0.519037	0.817376	-1.7743	96.9766	0.503571	-1.64276	0.100432	0.374284	-1.40091	96.9766	0.49686	-0.978867	0.327646	0.514996	-2.21564	96.9766	0.502374	-2.2846	0.0223362	0.211708	-1.58158	96.9766	0.503437	-1.3137	0.188947	0.515922	6.54318	6.71065	7.03218	5.88315	7.05266
23883934	chr1	177266	179242	+	ran-binding protein 1	protein_coding	XP_012046504.1	CNAG_00065	-1.12022	815.507	0.154393	-1.06078	0.288788	0.666865	2.28714	815.507	0.152101	7.84706	4.259e-15	4.2444e-12	1.96664	815.507	0.152397	6.40257	1.5278e-10	3.67515e-08	-2.56209	815.507	0.152007	-8.92936	4.28491e-19	2.17735e-16	-1.16297	815.507	0.149979	-1.45231	0.146416	0.481791	2.20306	815.507	0.152303	7.48187	7.32742e-14	5.67957e-11	8.88786	9.05178	10.2453	10.0276	9.28866
23889511	chr13	120969	122483	-	hypothetical protein, variant	protein_coding	XP_012053390.1;XP_012053391.1	CNAG_06296	-1.11725	7.59096	0.902217	-0.177281	0.859288	NA	2.00291	7.59096	0.875455	1.14466	0.25235	0.620078	-1.90572	7.59096	0.954783	-0.974395	0.32986	0.664675	-2.23774	7.59096	0.874021	-1.32954	0.18367	0.348871	-3.81699	7.59096	0.928185	-2.08195	0.0373471	0.27119	-1.70573	7.59096	0.953468	-0.807987	0.419098	0.732272	2.61366	2.78452	3.79061	1.81343	3.08888
23884319	chr1	1324556	1330489	+	hypothetical protein	protein_coding	XP_012046773.1	CNAG_00520	-1.11527	1582.32	0.420955	-0.373895	0.708483	0.924696	2.08119	1582.32	0.420597	2.51406	0.011935	0.117854	1.64554	1582.32	0.42069	1.70806	0.0876259	0.347596	-2.32108	1582.32	0.420578	-2.8884	0.00387203	0.0196474	-1.26474	1582.32	0.420313	-0.806173	0.420143	0.736496	1.83522	1582.32	0.42067	2.08228	0.0373168	0.218826	9.97916	10.1364	11.1938	10.8549	10.4486
23883969	chr1	280655	281937	-	hypothetical protein	protein_coding	XP_012046530.1	CNAG_00101	-1.11511	464.386	0.220362	-0.713313	0.475652	0.814766	1.90681	464.386	0.218255	4.26639	1.98661e-05	0.00110869	1.79194	464.386	0.218395	3.85321	0.000116579	0.00373054	-2.1263	464.386	0.218129	-4.98948	6.05432e-07	1.58347e-05	-1.0641	464.386	0.216142	-0.41472	0.678347	0.888166	1.99821	464.386	0.218269	4.57559	4.74879e-06	0.000280742	8.21883	8.37533	9.30578	9.21595	8.54229
23889446	chr12	660487	661862	-	allergen	protein_coding	XP_012053212.1	CNAG_06220	-1.11309	1247.54	0.883995	-0.174849	0.861198	0.965763	-3.34125	1247.54	0.884473	-1.96771	0.0491014	0.286398	-4.0607	1247.54	0.884609	-2.28545	0.0222865	0.157065	3.00178	1247.54	0.884468	1.79296	0.0729787	0.184038	-1.21533	1247.54	0.885082	-0.317872	0.750582	0.918002	-3.64814	1247.54	0.884604	-2.11073	0.0347954	0.212364	10.841	10.9956	9.2554	8.97406	10.7396
23891011	chr1	386278	386613	+	hypothetical RNA	ncRNA	.	CNAG_12024	-1.10696	31.661	0.390141	-0.375772	0.707086	0.924665	2.25481	31.661	0.367443	3.19236	0.00141117	0.0285488	1.89162	31.661	0.371124	2.47794	0.0132143	0.113	-2.49599	31.661	0.365893	-3.60655	0.000310291	0.00269196	-1.192	31.661	0.345544	-0.733293	0.46338	0.765498	2.09395	31.661	0.36959	2.8849	0.00391544	0.051807	4.24395	4.38635	5.55853	5.30942	4.67307
23887155	chr2	516814	517648	+	hypothetical protein	protein_coding	XP_012047175.1;XP_012047383.1	CNAG_03679	-1.10658	45.6461	0.575093	-0.254057	0.799451	0.947883	-2.27053	45.6461	0.588018	-2.0119	0.0442309	0.272974	-1.90857	45.6461	0.584334	-1.59583	0.110527	0.394883	2.05185	45.6461	0.587704	1.76437	0.0776704	0.192324	1.18965	45.6461	0.59675	0.419834	0.674607	0.886675	-1.72475	45.6461	0.584018	-1.34652	0.178136	0.501686	5.84396	5.99175	4.8083	5.06574	5.96624
23888186	chr10	344619	346598	+	hypothetical protein	protein_coding	XP_012052221.1	CNAG_04807	-1.10554	103.625	0.303826	-0.476424	0.633772	0.890981	-2.27952	103.625	0.314305	-3.78209	0.000155516	0.00589609	-2.26438	103.625	0.313998	-3.75518	0.000173216	0.00503482	2.06191	103.625	0.314046	3.32429	0.000886442	0.006114	1.00668	103.625	0.323896	0.0296689	0.976331	0.990851	-2.04822	103.625	0.313739	-3.29691	0.000977543	0.0191018	7.07134	7.21625	6.03356	6.0402	6.98138
23886905	chr8	844693	847076	+	hypothetical protein	protein_coding	XP_012051229.1	CNAG_03397	-1.10496	101.685	0.454586	-0.316753	0.751431	0.938075	-2.25878	101.685	0.462919	-2.53941	0.0111038	0.111454	-1.07932	101.685	0.455397	-0.241816	0.808923	0.936858	2.04422	101.685	0.462705	2.22939	0.025788	0.0850515	2.09278	101.685	0.463502	2.29863	0.021526	0.208181	1.02375	101.685	0.455181	0.0744078	0.940686	0.982057	6.81104	6.9552	5.78016	6.85067	6.57689
23884020	chr1	432310	434949	+	hypothetical protein	protein_coding	XP_012046572.1	CNAG_00157	-1.10381	118.733	0.365843	-0.389491	0.696913	0.920629	2.07665	118.733	0.36034	2.92574	0.0034364	0.0525027	1.75018	118.733	0.361355	2.23465	0.0254403	0.169347	-2.29223	118.733	0.359916	-3.32509	0.000883897	0.00610489	-1.18654	118.733	0.355353	-0.6944	0.487431	0.780248	1.93187	118.733	0.360932	2.63206	0.00848688	0.0887623	6.22686	6.37301	7.42663	7.181	6.88446
23886142	chr6	75158	78432	+	hypothetical protein, variant	protein_coding	XP_012050209.1;XP_012050210.1	CNAG_02528	-1.10379	228.399	0.691449	-0.206045	0.836756	0.958464	2.98087	228.399	0.689516	2.28527	0.0222969	0.176955	-1.42047	228.399	0.692935	-0.730754	0.46493	0.765209	-3.29026	228.399	0.689405	-2.4923	0.012692	0.0494474	-4.23422	228.399	0.690895	-3.01362	0.0025815	0.0763197	-1.2869	228.399	0.692825	-0.525235	0.59942	0.843225	7.2098	7.35247	8.92831	6.84493	7.85387
23887550	chr9	17302	17916	-	hypothetical protein	protein_coding	XP_012051589.1	CNAG_04105	-1.10284	1308.42	1.00809	-0.140092	0.888587	0.972056	-2.799	1308.42	1.0084	-1.47255	0.140873	0.495553	-5.6042	1308.42	1.00886	-2.46468	0.0137135	0.115121	2.53799	1308.42	1.00839	1.3325	0.182695	0.34779	-2.00222	1308.42	1.00916	-0.992505	0.320951	0.659292	-5.0816	1308.42	1.00885	-2.32471	0.0200876	0.152648	10.924	11.0653	9.58048	8.57873	11.0725
23887052	chr8	1283462	1286559	-	aspartate-tRNA(Asn) ligase	protein_coding	XP_012051003.1	CNAG_03563	-1.10216	1408.58	0.508719	-0.275849	0.782664	0.944347	-1.90979	1408.58	0.509065	-1.83359	0.0667148	0.339462	-2.46624	1408.58	0.509255	-2.55729	0.010549	0.0983823	1.73278	1408.58	0.509052	1.55797	0.119241	0.259492	-1.29137	1408.58	0.509588	-0.723914	0.469119	0.769436	-2.23765	1408.58	0.509242	-2.28179	0.0225017	0.163172	10.8155	10.9559	10.0226	9.6538	11.1329
23891645	chr7	651841	652364	-	hypothetical RNA	ncRNA	.	CNAG_12667	-1.10059	444.438	0.178219	-0.775886	0.437816	0.790176	2.31594	444.438	0.174715	6.9347	4.07096e-12	1.91648e-09	1.80333	444.438	0.175533	4.84617	1.25866e-06	9.756e-05	-2.5489	444.438	0.17445	-7.73789	1.01082e-14	2.66333e-12	-1.28426	444.438	0.171704	-2.10206	0.0355477	0.26522	1.98473	444.438	0.175269	5.64242	1.67679e-08	2.54288e-06	8.06521	8.20381	9.41605	9.05508	8.44432
23888411	chr4	324845	326482	-	hypothetical protein	protein_coding	XP_012048479.1	CNAG_05060	-1.10032	34.3756	0.429494	-0.321124	0.748117	0.936927	-1.48321	34.3756	0.439316	-1.29457	0.195468	0.56123	-2.49664	34.3756	0.45649	-2.8916	0.00383287	0.0506403	1.34799	34.3756	0.438636	0.98215	0.326026	0.513466	-1.68326	34.3756	0.465102	-1.61526	0.106255	0.422595	-2.26901	34.3756	0.455836	-2.59318	0.00950917	0.0949532	5.38445	5.52693	4.95973	4.20978	5.64275
23888635	chr4	1010838	1014576	-	hypothetical protein	protein_coding	XP_012048843.1	CNAG_05309	-1.09826	243.404	0.362089	-0.373433	0.708826	0.924696	-1.74121	243.404	0.364479	-2.19517	0.0281517	0.207884	-2.33628	243.404	0.366167	-3.34331	0.000827854	0.0164676	1.58543	243.404	0.364362	1.82477	0.068036	0.174858	-1.34175	243.404	0.368415	-1.1512	0.24965	0.59923	-2.12726	243.404	0.36605	-2.97498	0.00293003	0.0418851	8.24915	8.38458	7.5862	7.15976	8.44038
23890987	chr1	20522	22686	+	hypothetical RNA	ncRNA	.	CNAG_12000	-1.09823	92.8762	0.352085	-0.383943	0.701021	0.922197	2.26298	92.8762	0.344384	3.42125	0.000623351	0.0163338	1.42718	92.8762	0.348327	1.47323	0.140689	0.445102	-2.48527	92.8762	0.343754	-3.82077	0.000133038	0.00136189	-1.58563	92.8762	0.339903	-1.9566	0.050394	0.310555	1.56737	92.8762	0.347704	1.86465	0.0622306	0.293127	5.91703	6.05426	7.23105	6.56067	6.51757
23884343	chr1	1389329	1396661	+	cohesin loading factor subunit SCC2	protein_coding	XP_012046344.1	CNAG_00545	-1.09792	634.944	0.185204	-0.72769	0.466804	0.811802	2.16847	634.944	0.18294	6.10406	1.03405e-09	2.15134e-07	2.11211	634.944	0.182977	5.89518	3.74272e-09	7.45977e-07	-2.3808	634.944	0.182748	-6.84796	7.49097e-12	9.68923e-10	-1.02669	634.944	0.180491	-0.210506	0.833273	0.945824	2.31892	634.944	0.182785	6.63871	3.16448e-11	1.00343e-08	8.54602	8.68025	9.7965	9.75905	8.89956
23888290	chr10	33765	36984	-	hypothetical protein	protein_coding	XP_012051905.1	CNAG_04916	-1.09651	23.8813	0.524866	-0.253236	0.800086	0.947883	2.21992	23.8813	0.50022	2.3	0.0214482	0.172775	2.79942	23.8813	0.49513	2.99947	0.00270448	0.0392235	-2.43416	23.8813	0.498035	-2.57697	0.00996699	0.0411044	1.26105	23.8813	0.466592	0.717161	0.473275	0.770135	3.06958	23.8813	0.492922	3.28256	0.00102871	0.0197466	3.64761	3.78248	4.9436	5.26524	3.99912
23884180	chr1	936327	939661	+	vacuolar-sorting protein 53 long isoform	protein_coding	XP_012046281.1	CNAG_00368	-1.09358	155.063	0.210342	-0.613586	0.539489	0.848227	1.50113	155.063	0.206432	2.83892	0.00452662	0.0627787	1.86293	155.063	0.204417	4.3909	1.12883e-05	0.000596572	-1.64161	155.063	0.205776	-3.47517	0.000510527	0.00402203	1.24102	155.063	0.199716	1.55987	0.118792	0.442293	2.03727	155.063	0.203755	5.03859	4.68962e-07	3.98961e-05	6.74546	6.87584	7.4618	7.77623	7.00645
23883968	chr1	278215	280449	+	stress-induced-phosphoprotein 1	protein_coding	XP_012046529.1	CNAG_00100	-1.09053	3016.22	0.315614	-0.396157	0.691989	0.918131	2.94707	3016.22	0.315214	4.94674	7.54665e-07	6.66398e-05	2.29682	3016.22	0.315276	3.80505	0.000141776	0.00435697	-3.21387	3016.22	0.315182	-5.34393	9.09521e-08	3.475e-06	-1.2831	3016.22	0.314844	-1.14228	0.253339	0.602676	2.50476	3016.22	0.315245	4.20205	2.64512e-05	0.00123016	10.5933	10.7185	12.2776	11.918	11.3153
23889557	chr13	254852	256235	-	hypothetical protein	protein_coding	XP_012053428.1	CNAG_06346	-1.08931	18.4465	0.45143	-0.2734	0.784546	0.944347	2.47922	18.4465	0.41932	3.12383	0.00178515	0.0327827	1.07612	18.4465	0.450757	0.234802	0.814363	0.938542	-2.70065	18.4465	0.416248	-3.44339	0.000574466	0.00440858	-2.30385	18.4465	0.415518	-2.8977	0.00375914	0.0936564	1.17223	18.4465	0.447901	0.511853	0.608754	0.849164	3.63747	3.75681	5.0595	3.85556	4.01696
23888061	chr10	720936	721756	-	hypothetical protein	protein_coding	XP_012052135.1	CNAG_04675	-1.0885	19.0329	0.724245	-0.168916	0.865863	0.9668	3.61836	19.0329	0.690583	2.68662	0.00721789	0.0829523	2.1806	19.0329	0.699917	1.60694	0.108067	0.391013	-3.93857	19.0329	0.688014	-2.87446	0.00404717	0.0203187	-1.65934	19.0329	0.662357	-1.10304	0.270009	0.618001	2.37358	19.0329	0.697382	1.78821	0.0737427	0.321317	3.17291	3.30292	5.15988	4.42585	3.9105
23884249	chr1	1151127	1153261	-	hypothetical protein	protein_coding	XP_012046314.1	CNAG_00443	-1.08602	53.846	0.301948	-0.394262	0.693387	0.918695	2.11655	53.846	0.287713	3.7597	0.00017012	0.00621338	1.49876	53.846	0.293671	1.98784	0.0468296	0.241629	-2.29861	53.846	0.286074	-4.19739	2.7001e-05	0.000362425	-1.4122	53.846	0.277323	-1.79554	0.0725681	0.357476	1.62768	53.846	0.292065	2.40638	0.0161117	0.132698	5.16488	5.28061	6.36585	5.86209	5.53703
23887968	chr10	995984	996799	-	dolichyl-phosphate mannosyltransferase polypeptide 2, regulatory subunit	protein_coding	XP_012052067.1	CNAG_04574	-1.08581	14.1654	0.465734	-0.25503	0.7987	0.947857	1.43374	14.1654	0.449152	1.15726	0.247167	0.615926	1.89085	14.1654	0.435973	2.10801	0.0350301	0.206743	-1.55678	14.1654	0.44533	-1.4339	0.1516	0.305605	1.31882	14.1654	0.414105	0.96413	0.334981	0.670557	2.05311	14.1654	0.432035	2.40215	0.0162992	0.133142	3.30517	3.43516	3.94994	4.358	3.68994
23888516	chr4	637667	640068	+	hypothetical protein	protein_coding	XP_012048761.1	CNAG_05176	-1.08486	105.564	0.241754	-0.486083	0.626909	0.888357	-2.04523	105.564	0.253995	-4.06411	4.82167e-05	0.00233583	-1.31151	105.564	0.245891	-1.59108	0.111591	0.396328	1.88524	105.564	0.253447	3.60924	0.000307092	0.00266746	1.55944	105.564	0.257396	2.49045	0.0127582	0.16419	-1.20892	105.564	0.245325	-1.11575	0.26453	0.603651	6.93856	7.05416	6.01938	6.67	6.87167
23885837	chr6	969093	971965	+	D-lactaldehyde dehydrogenase	protein_coding	XP_012049997.1	CNAG_02182	-1.08239	2478.97	0.505356	-0.226029	0.821179	0.956996	-2.4528	2478.97	0.50566	-2.55989	0.0104706	0.107258	-2.34785	2478.97	0.505635	-2.43524	0.0148819	0.122569	2.26609	2478.97	0.505649	2.33404	0.0195935	0.0690725	1.0447	2478.97	0.505927	0.124704	0.900758	0.966737	-2.16913	2478.97	0.505624	-2.20938	0.0271482	0.182805	11.6979	11.8122	10.5178	10.5808	11.7095
23888981	chr7	615230	616059	+	hypothetical protein	protein_coding	XP_012050453.1	CNAG_05686	-1.08152	158.665	0.368056	-0.307188	0.7587	0.941578	-2.32198	158.665	0.373994	-3.24966	0.00115543	0.0249543	-2.40296	158.665	0.374233	-3.37976	0.000725503	0.0149295	2.14695	158.665	0.373767	2.94914	0.0031866	0.0169555	-1.03488	158.665	0.379851	-0.130212	0.896399	0.966524	-2.22184	158.665	0.374006	-3.0795	0.00207346	0.0325775	7.72529	7.83931	6.62386	6.576	7.80433
23884135	chr1	811731	813106	-	RdgB/HAM1 family non-canonical purine NTP pyrophosphatase	protein_coding	XP_012046649.1	CNAG_00316	-1.08143	511.178	0.179624	-0.628775	0.529496	0.842978	2.1143	511.178	0.177026	6.10184	1.04853e-09	2.15134e-07	1.82533	511.178	0.177431	4.89295	9.93379e-07	8.0377e-05	-2.28647	511.178	0.176709	-6.75191	1.45909e-11	1.77789e-09	-1.15831	511.178	0.174479	-1.21518	0.224296	0.57232	1.97397	511.178	0.177115	5.53935	3.036e-08	4.07291e-06	8.33361	8.44649	9.52585	9.31307	8.74284
23891054	chr1	1376017	1376775	+	hypothetical RNA	ncRNA	.	CNAG_12067	-1.081	14.2307	0.580913	-0.193426	0.846625	0.960071	2.62144	14.2307	0.544432	2.55378	0.0106561	0.108206	1.49805	14.2307	0.56352	1.03473	0.300796	0.633948	-2.83377	14.2307	0.540566	-2.7799	0.00543753	0.0255162	-1.74989	14.2307	0.521831	-1.54699	0.121866	0.446793	1.61939	14.2307	0.559786	1.24236	0.214105	0.54491	3.12007	3.24351	4.63162	3.80413	3.60689
23887179	chr2	577592	579016	+	hypothetical protein	protein_coding	XP_012047401.1	CNAG_03705	-1.08064	339.307	0.513133	-0.218035	0.827402	0.957412	-2.18031	339.307	0.514948	-2.18378	0.0289781	0.211559	-2.46628	339.307	0.515325	-2.52721	0.0114972	0.104152	2.01762	339.307	0.514869	1.96682	0.0492043	0.138803	-1.13116	339.307	0.517054	-0.343874	0.730941	0.908921	-2.28225	339.307	0.515247	-2.31046	0.0208629	0.155991	8.81412	8.92637	7.80256	7.62456	8.97524
23885349	chr11	527816	529526	-	cytokine inducing-glycoprotein	protein_coding	XP_012052669.1	CNAG_01653	-1.0714	174.125	0.638765	-0.155774	0.876211	0.969382	93.1951	174.125	0.519874	12.5842	2.58058e-36	1.80021e-32	52.7239	174.125	0.521057	10.9784	4.85357e-28	3.38585e-24	-99.8496	174.125	0.510412	-13.0124	1.04015e-38	3.69982e-35	-1.76761	174.125	0.352136	-2.33375	0.019609	0.202045	56.4886	174.125	0.511617	11.3755	5.53968e-30	3.86448e-26	2.12457	2.22537	8.77908	7.95512	4.83642
23885605	chr11	1319915	1323434	+	hypothetical protein	protein_coding	XP_012052506.1	CNAG_01939	-1.07107	82.218	0.507647	-0.195131	0.84529	0.960071	2.48965	82.218	0.501761	2.62265	0.00872489	0.0939272	-1.13734	82.218	0.510081	-0.363986	0.715868	0.905019	-2.6666	82.218	0.501031	-2.82418	0.00474025	0.02305	-2.83157	82.218	0.503497	-2.98235	0.00286042	0.0809703	-1.06187	82.218	0.509363	-0.170025	0.86499	0.956689	5.85442	5.95422	7.27207	5.76681	6.17739
23885073	chr5	533729	535329	+	hypothetical protein	protein_coding	XP_012048967.1	CNAG_01349	-1.06993	11.2646	0.63288	-0.154078	0.877549	0.969382	4.00563	11.2646	0.558621	3.58388	0.000338532	0.0104496	2.45035	11.2646	0.57667	2.24217	0.0249507	0.16817	-4.28573	11.2646	0.550794	-3.81184	0.000137935	0.00140382	-1.63471	11.2646	0.485165	-1.46144	0.143895	0.477613	2.6217	11.2646	0.569092	2.44337	0.0145508	0.124183	2.34368	2.41976	4.42459	3.71771	2.9507
23885440	chr11	795218	796541	+	hypothetical protein, variant	protein_coding	XP_012052737.1;XP_012052738.1	CNAG_01753	-1.06966	711.637	0.507284	-0.191516	0.848121	0.960811	-2.41246	711.637	0.508311	-2.49946	0.0124381	0.121866	-2.53726	711.637	0.50838	-2.64226	0.00823557	0.0853543	2.25535	711.637	0.508268	2.30853	0.0209695	0.0725321	-1.05173	711.637	0.509361	-0.142856	0.886404	0.962571	-2.37202	711.637	0.508337	-2.45136	0.0142316	0.122266	9.92162	10.0189	8.74878	8.67592	10.1639
23883949	chr1	227600	230987	-	pre-mRNA-processing factor 6	protein_coding	XP_012046512.1	CNAG_00081	-1.06784	1467.47	0.186389	-0.508071	0.611404	0.880855	2.03216	1467.47	0.185583	5.51244	3.53895e-08	4.5718e-06	1.87076	1467.47	0.185655	4.86723	1.13173e-06	8.97154e-05	-2.17003	1467.47	0.185456	-6.02683	1.67207e-09	1.04752e-07	-1.08627	1467.47	0.184719	-0.646322	0.518071	0.799795	1.99768	1467.47	0.185529	5.38098	7.40818e-08	8.3354e-06	9.8787	9.97342	10.9964	10.8768	10.2539
23889583	chr13	320990	323352	+	hypothetical protein	protein_coding	XP_012053448.1	CNAG_06372	-1.06681	137.034	0.568715	-0.164069	0.869677	0.967439	2.00059	137.034	0.56643	1.7662	0.0773626	0.364964	-1.13594	137.034	0.569916	-0.322657	0.746955	0.917333	-2.13426	137.034	0.566059	-1.9322	0.0533352	0.146661	-2.27256	137.034	0.567265	-2.08776	0.0368192	0.269821	-1.0648	137.034	0.569546	-0.159037	0.87364	0.959312	6.73531	6.82979	7.83126	6.64519	6.93157
23883916	chr1	139535	141970	-	pyruvate dehydrogenase kinase	protein_coding	XP_012046165.1	CNAG_00047	-1.06166	101.179	0.461069	-0.187208	0.851497	0.962244	2.62436	101.179	0.45484	3.06035	0.00221081	0.0387503	1.54669	101.179	0.457933	1.37397	0.169452	0.483674	-2.78617	101.179	0.45399	-3.25621	0.00112911	0.00752728	-1.69676	101.179	0.450804	-1.69205	0.0906363	0.395235	1.64205	101.179	0.457088	1.56534	0.117502	0.406796	5.96169	6.04914	7.44139	6.67759	6.60246
23884016	chr1	420147	422277	+	hypothetical protein	protein_coding	XP_012046194.1;XP_012046567.1	CNAG_00153	-1.05976	68.7998	0.307149	-0.272611	0.785152	0.944347	2.12357	68.7998	0.295106	3.68169	0.000231698	0.00780832	2.34968	68.7998	0.293685	4.19655	2.71015e-05	0.00121193	-2.25046	68.7998	0.293022	-3.99363	6.50698e-05	0.000750568	1.10648	68.7998	0.278877	0.523435	0.600671	0.845093	2.49009	68.7998	0.291591	4.51385	6.36617e-06	0.00036402	5.33706	5.42366	6.50951	6.6546	5.76317
23891657	chr7	865834	866399	+	hypothetical RNA	ncRNA	.	CNAG_12679	-1.05949	6.88004	0.770109	-0.108251	0.913797	NA	3.21553	6.88004	0.698728	2.4116	0.0158825	0.142609	1.60273	6.88004	0.736362	0.924176	0.355395	0.688103	-3.40681	6.88004	0.689318	-2.56546	0.0103038	0.0422729	-2.00629	6.88004	0.651398	-1.54211	0.123047	0.448472	1.69807	6.88004	0.727439	1.05011	0.293667	0.63176	1.94258	2.02717	3.70394	2.71558	2.58541
23886285	chr3	906846	910161	+	aldose reductase	protein_coding	XP_012048091.1	CNAG_02722	-1.05858	1332.7	0.268493	-0.305893	0.759686	0.941578	-1.83536	1332.7	0.269192	-3.2544	0.00113633	0.0246182	-2.03649	1332.7	0.269329	-3.80979	0.000139085	0.00431083	1.73379	1332.7	0.269138	2.9499	0.00317876	0.0169264	-1.10959	1332.7	0.269971	-0.555713	0.578407	0.831096	-1.9238	1332.7	0.269274	-3.50556	0.000455645	0.0106307	10.7222	10.8046	9.92877	9.77849	10.8184
23888208	chr10	291532	294956	-	hypothetical protein	protein_coding	XP_012052236.1	CNAG_04831	-1.05499	16.9525	0.483034	-0.159893	0.872966	0.968577	1.79212	16.9525	0.460893	1.82617	0.0678249	0.342116	2.04675	16.9525	0.455866	2.26674	0.0234059	0.161845	-1.89068	16.9525	0.455717	-2.01639	0.0437594	0.12728	1.14208	16.9525	0.426814	0.449058	0.65339	0.876211	2.1593	16.9525	0.450633	2.46446	0.013722	0.119656	3.47	3.54471	4.39493	4.58623	3.47641
23889473	chr12	725639	729599	+	hypothetical protein	protein_coding	XP_012053061.1	CNAG_06247	-1.04755	33.3245	0.402188	-0.16662	0.867669	0.967265	-2.41031	33.3245	0.434055	-2.9241	0.00345452	0.0525027	-1.12023	33.3245	0.406857	-0.402593	0.687247	0.892903	2.30091	33.3245	0.432367	2.78053	0.00542708	0.0255008	2.15162	33.3245	0.436713	2.53123	0.0113663	0.155169	-1.06939	33.3245	0.405056	-0.238944	0.811149	0.941252	5.28948	5.35477	4.07241	5.18758	4.88654
23891031	chr1	786889	787213	-	hypothetical RNA	ncRNA	.	CNAG_12044	-1.04748	29.8061	0.56827	-0.117773	0.906247	0.975816	2.21734	29.8061	0.55428	2.07265	0.0382045	0.24999	1.72295	29.8061	0.558224	1.40604	0.159713	0.473491	-2.32263	29.8061	0.551603	-2.20404	0.0275213	0.0892373	-1.28694	29.8061	0.541248	-0.67242	0.501316	0.788388	1.80477	29.8061	0.555566	1.53323	0.125219	0.415966	4.27172	4.34036	5.48651	5.12175	4.56251
23887059	chr8	1304365	1306281	+	opsin 1	protein_coding	XP_012051341.1	CNAG_03572	-1.04638	541.564	0.675017	-0.0969052	0.922802	0.97968	-1.45075	541.564	0.675436	-0.794743	0.426763	0.761991	-2.52184	541.564	0.67622	-1.97344	0.0484459	0.247173	1.38644	541.564	0.675373	0.697963	0.485201	0.660724	-1.7383	541.564	0.676576	-1.17899	0.2384	0.589837	-2.41005	541.564	0.676158	-1.87688	0.060535	0.287665	9.41056	9.47612	8.93963	8.14207	9.70565
23891439	chr5	879456	881409	+	hypothetical RNA	ncRNA	.	CNAG_12457	-1.04533	23.9536	0.39254	-0.162923	0.870579	0.967439	-2.25825	23.9536	0.42895	-2.73973	0.00614898	0.0742133	-1.94054	23.9536	0.420137	-2.27653	0.0228141	0.15963	2.16033	23.9536	0.426769	2.60387	0.00921771	0.0384603	1.16372	23.9536	0.452283	0.483658	0.628629	0.863545	-1.85639	23.9536	0.417911	-2.13563	0.0327096	0.203916	4.97486	5.03604	3.86994	4.08211	4.35935
23888656	chr14	2529	5578	+	hypothetical protein	protein_coding	XP_012053564.1	CNAG_05333	-1.04504	7.82903	0.632016	-0.100568	0.919893	0.978415	-2.73704	7.82903	0.713121	-2.03699	0.0416514	0.263286	-3.94789	7.82903	0.759452	-2.60856	0.00909229	0.0906112	2.61907	7.82903	0.709567	1.95761	0.0502755	0.140919	-1.44239	7.82903	0.825111	-0.640474	0.521864	0.801525	-3.77773	7.82903	0.756116	-2.53601	0.0112123	0.104848	3.53612	3.6065	2.13771	1.64823	3.13
23885424	chr11	753206	753908	-	hypothetical protein	protein_coding	XP_012052719.1	CNAG_01735	-1.04422	319.54	0.575806	-0.108424	0.913659	0.976644	-2.15432	319.54	0.577574	-1.91704	0.0552333	0.306131	-2.28213	319.54	0.577722	-2.06047	0.0393537	0.219099	2.06308	319.54	0.577455	1.80932	0.0704016	0.179447	-1.05933	319.54	0.579366	-0.143517	0.885882	0.962541	-2.18548	319.54	0.577603	-1.95281	0.0508423	0.261242	8.74097	8.80361	7.69731	7.61412	8.67699
23889380	chr12	417890	421236	+	hypothetical protein	protein_coding	XP_012053020.1;XP_012053164.1	CNAG_06145	-1.04233	157.285	0.22495	-0.265894	0.790321	0.944793	2.78843	157.285	0.21469	6.89111	5.5359e-12	2.30831e-09	2.69628	157.285	0.214856	6.66013	2.73589e-11	7.63422e-09	-2.90647	157.285	0.21294	-7.22863	4.87906e-13	8.07201e-11	-1.03418	157.285	0.202248	-0.239721	0.810546	0.936587	2.81041	157.285	0.213108	6.99544	2.64427e-12	1.3176e-09	6.33871	6.40012	7.88144	7.83254	6.64372
23885727	chr6	1281540	1283163	+	hypothetical protein	protein_coding	XP_012049918.1	CNAG_02069	-1.04123	160.232	0.637802	-0.0913851	0.927187	0.980926	-1.10153	160.232	0.63842	-0.218528	0.827018	0.945628	-2.4555	160.232	0.642247	-2.01794	0.0435976	0.23333	1.05792	160.232	0.638166	0.127282	0.898717	0.943769	-2.22916	160.232	0.642608	-1.7997	0.0719079	0.357032	-2.35827	160.232	0.641994	-1.92795	0.0538619	0.269221	7.55363	7.61255	7.47371	6.31465	8.03891
23883995	chr1	359868	363737	-	hypothetical protein	protein_coding	XP_012046549.1;XP_012046550.1	CNAG_00132	-1.03995	45.1938	0.360809	-0.156633	0.875534	0.969382	2.65706	45.1938	0.340699	4.13806	3.50262e-05	0.0017706	2.33181	45.1938	0.342633	3.5649	0.000363994	0.00900433	-2.76321	45.1938	0.337022	-4.35088	1.35589e-05	0.000202218	-1.13948	45.1938	0.317487	-0.593348	0.552948	0.817932	2.42497	45.1938	0.338977	3.77007	0.000163204	0.00495006	4.64507	4.7022	6.10961	5.92292	5.11727
23889386	chr12	440030	441905	-	hypothetical protein	protein_coding	XP_012053022.1	CNAG_06152	-1.0397	60.582	0.366451	-0.153255	0.878197	0.969382	2.1622	60.582	0.356893	3.11718	0.00182591	0.0333443	1.36148	60.582	0.362882	1.22678	0.219905	0.543607	-2.24803	60.582	0.35483	-3.29358	0.000989211	0.00671493	-1.58812	60.582	0.351142	-1.90043	0.0573768	0.324713	1.41553	60.582	0.360854	1.38931	0.164739	0.483199	5.41036	5.46557	6.57908	5.90694	5.85838
23884391	chr1	1538349	1540900	+	nicotinamide mononucleotide permease	protein_coding	XP_012046832.1	CNAG_00598	-1.03934	9.50007	0.567	-0.0981863	0.921784	0.979434	2.32444	9.50007	0.520002	2.34015	0.0192762	0.162013	1.63566	9.50007	0.538317	1.31868	0.187275	0.507313	-2.41589	9.50007	0.510086	-2.49478	0.0126035	0.0492645	-1.4211	9.50007	0.478	-1.0607	0.288828	0.635047	1.70001	9.50007	0.528744	1.44785	0.14766	0.456594	2.62205	2.68101	3.90345	3.38773	3.04122
23889052	chr7	797490	798920	-	endoplasmic reticulum protein	protein_coding	XP_012050507.1	CNAG_05760	-1.03517	45.5847	0.521518	-0.0956246	0.923819	0.979847	2.77116	45.5847	0.506326	2.90424	0.00368148	0.0547591	2.84394	45.5847	0.505949	2.98032	0.00287948	0.0405165	-2.86863	45.5847	0.503545	-3.01931	0.00253349	0.0141915	1.02626	45.5847	0.487402	0.0767303	0.938838	0.979812	2.94396	45.5847	0.503166	3.09591	0.00196208	0.0311787	4.53286	4.58901	6.05972	6.09631	5.08408
23884793	chr5	1352477	1353823	+	hypothetical protein	protein_coding	XP_012049282.1	CNAG_01047	-1.03511	167.585	0.585761	-0.0850003	0.932261	0.982943	-4.5242	167.585	0.593781	-3.66745	0.000244982	0.00813805	-4.36167	167.585	0.593332	-3.58127	0.000341933	0.0085803	4.37072	167.585	0.593577	3.58483	0.000337297	0.00287714	1.03726	167.585	0.60105	0.0878149	0.930024	0.977376	-4.21371	167.585	0.593128	-3.49856	0.000467786	0.0108414	8.06573	8.116	5.94039	5.9901	7.72497
23885490	chr11	993455	996304	+	hypothetical protein, variant	protein_coding	XP_012052777.1;XP_012052778.1	CNAG_01816	-1.03352	16.9151	0.52672	-0.0902949	0.928053	0.980926	2.61052	16.9151	0.486351	2.84637	0.00442204	0.0615731	3.15015	16.9151	0.480462	3.44548	0.000570039	0.0127048	-2.69801	16.9151	0.478186	-2.99444	0.00274953	0.0151546	1.20672	16.9151	0.426698	0.635309	0.525227	0.803195	3.25573	16.9151	0.472194	3.60653	0.000310321	0.00795883	3.0699	3.12565	4.51685	4.78879	3.54429
23889882	chr2	260065	261943	+	hypothetical protein	protein_coding	XP_012047140.1	CNAG_06707	-1.02956	24.6666	0.470595	-0.0892971	0.928846	0.98103	2.61685	24.6666	0.444287	3.12373	0.00178575	0.0327827	2.09408	24.6666	0.449183	2.3739	0.0176015	0.136414	-2.6942	24.6666	0.438843	-3.25824	0.00112106	0.00748847	-1.24964	24.6666	0.415799	-0.773254	0.439372	0.750479	2.15597	24.6666	0.443799	2.49739	0.0125113	0.112762	3.84436	3.88546	5.2699	4.95144	4.09341
23891009	chr1	382584	382997	-	hypothetical RNA	ncRNA	.	CNAG_12022	-1.02874	21.6339	0.461999	-0.0884789	0.929496	0.981271	2.29121	21.6339	0.435836	2.7444	0.00606209	0.0736745	2.14585	21.6339	0.437312	2.51891	0.011772	0.105396	-2.35706	21.6339	0.429687	-2.87881	0.0039918	0.0200832	-1.06774	21.6339	0.403026	-0.234631	0.814495	0.937815	2.20752	21.6339	0.431184	2.64951	0.00806095	0.0859224	3.72739	3.75197	4.94645	4.85717	4.03597
23889289	chr12	120792	123948	+	beta-glucan synthesis-associated protein	protein_coding	XP_012052975.1;XP_012053096.1	CNAG_06031	-1.02661	17.8809	0.458275	-0.0826827	0.934104	0.983282	-1.95149	17.8809	0.499628	-1.93059	0.053534	0.301415	1.17197	17.8809	0.457	0.500957	0.616402	0.855113	1.9009	17.8809	0.495881	1.86877	0.0616555	0.162973	2.28709	17.8809	0.494703	2.41258	0.0158399	0.184225	1.20316	17.8809	0.4529	0.589155	0.555757	0.817638	4.24769	4.28748	3.32524	4.52202	4.0515
23891257	chr3	829915	831526	+	hypothetical RNA	ncRNA	.	CNAG_12272	-1.02509	4.83198	0.871912	-0.0410009	0.967295	NA	3.3076	4.83198	0.779711	2.21336	0.0268727	NA	1.95792	4.83198	0.813452	1.19161	0.233413	NA	-3.39058	4.83198	0.761862	-2.31214	0.0207699	0.0719713	-1.68934	4.83198	0.694196	-1.0897	0.275846	NA	2.00704	4.83198	0.796359	1.26208	0.20692	NA	1.38061	1.42941	3.15256	2.36132	2.00688
23884038	chr1	480787	485494	-	DNA repair protein REV1	protein_coding	XP_012046203.1	CNAG_00178	-1.02276	764.135	0.278809	-0.116471	0.907279	0.975816	3.74324	764.135	0.276431	6.88883	5.62518e-12	2.30831e-09	3.54543	764.135	0.276479	6.60432	3.99333e-11	1.07144e-08	-3.82845	764.135	0.27602	-7.01675	2.27094e-12	3.23109e-10	-1.05579	764.135	0.273666	-0.286215	0.774714	0.925253	3.62614	764.135	0.276068	6.73179	1.67588e-11	5.84547e-09	8.33351	8.36559	10.2699	10.1916	8.66566
23883902	chr1	92043	93466	+	D-3-phosphoglycerate dehydrogenase	protein_coding	XP_012046476.1;XP_012046477.1	CNAG_00030	-1.0215	42.6115	0.326331	-0.0940437	0.925074	0.980268	2.4308	42.6115	0.307457	4.16785	3.07489e-05	0.00160078	1.77947	42.6115	0.313494	2.6522	0.00799702	0.0849171	-2.48306	42.6115	0.302937	-4.33134	1.48207e-05	0.000216499	-1.36603	42.6115	0.289064	-1.5567	0.119542	0.443578	1.81773	42.6115	0.309063	2.78952	0.00527861	0.0638191	4.75568	4.78509	6.06784	5.60817	4.94061
23886330	chr3	805103	809884	-	DNA repair and recombination protein RAD54B	protein_coding	XP_012047906.1	CNAG_02771	-1.02109	365.08	0.182502	-0.164992	0.86895	0.967439	3.1441	365.08	0.176421	9.36765	7.41678e-21	1.29349e-17	2.89335	365.08	0.176691	8.6747	4.14645e-18	4.82094e-15	-3.21041	365.08	0.175232	-9.60305	7.76126e-22	6.13484e-19	-1.08667	365.08	0.169171	-0.708803	0.478447	0.77434	2.95437	365.08	0.175503	8.90495	5.34084e-19	1.24192e-15	7.48063	7.50909	9.16164	9.04125	7.85897
[truncated: 706 more rows]
[truncated: 35 more columns]

## Sheet: lkhl_basal_vs_H99_basal
																H99_basal.mean	N_H99_basal_3	N_H99_basal_6	N_H99_basal_7	N_lkhl_basal_3	N_lkhl_basal_6	N_lkhl_basal_7	H99_basal_3_Read_Count	H99_basal_6_Read_Count	H99_basal_7_Read_Count	lkhl_basal_3_Read_Count	lkhl_basal_6_Read_Count	lkhl_basal_7_Read_Count	H99_basal_3_FPKM	H99_basal_6_FPKM	H99_basal_7_FPKM	lkhl_basal_3_FPKM	lkhl_basal_6_FPKM	lkhl_basal_7_FPKM
[truncated: 410 more rows]

[truncated: 3 more sheets: lkhl_rap_vs_H99_rap, oxidative_stress, Genotoxic]
